# Supplementary material for: N,N′-Bis(2-hydroxy­ethyl)-N,N′-[ethyl­ene­dioxy­bis(o-phenyl­enemethyl­ene)]­diammonium fumarate tetra­hydrate
Source: Acta Crystallogr Sect E Struct Rep Online. 2008 Oct 22;64(Pt 11):o2162. doi: 10.1107/S1600536808033746 (PMC2959538; doi:10.1107/S1600536808033746)
Supplement: Supplementary file 1 [file e-64-o2162-sup1.cif]

##############################################################################
###                                                                        ###
###        Electronic paper (Acta Crystallographica Section E)             ###
###                                                                        ###
##############################################################################
#                                                                            #
# This CIF contains the data in a paper accepted for publication in Acta     #
# Crystallographica Section E. It conforms to the requirements of Notes      #
# for Authors for Section E, and has been peer reviewed under the auspices   #
# of the IUCr Commission on Journals.                                        #
#                                                                            #
# Full details of the Crystallographic Information File format               #
# are given in the paper "The Crystallographic Information File (CIF):       #
# a New Standard Archive File for Crystallography" by S. R. Hall, F. H.      #
# Allen and I. D. Brown [Acta Cryst. (1991), A47, 655-685].                  #
#                                                                            #
# The current version of the core CIF dictionary is obtainable from          #
# ftp://ftp.iucr.org/pub/cif_core.dic. The current version number is 2.4.    #
#                                                                            #
# Software is freely available for graphical display of the structure(s) in  #
# this CIF.  For information consult the CIF home page http://www.iucr.org/  #
# cif/home.html                                                              #
#                                                                            #
# This file may be used for bona fide research purposes within the           #
# scientific community so long as proper attribution is given to the journal # 
# article from which it was obtained.                                        #
#                                                                            #
##############################################################################
                                             
data_global
_audit_creation_method     'SHELXL97'
_journal_date_recd_electronic     2008-09-17
_journal_date_accepted     2008-10-16
_journal_name_full     'Acta Crystallographica, Section E'
_journal_year     2008
_journal_volume     64
_journal_issue     11
_journal_page_first     o2162
_journal_page_last     o2162
_journal_paper_category     QO
_journal_coeditor_code     NC2116
_publ_contact_author_name     'Jian-Fang Ma'
_publ_contact_author_address
;
Department of Chemistry
Northeast Normal University
Changchun 130024
People's Republic of China
;
_publ_contact_author_email     majf247nenu@yahoo.com.cn
_publ_contact_author_fax     +86-431-85098620
_publ_contact_author_phone     +86-431-85098620
_publ_section_title
;\
<i>N</i>,<i>N</i>'-Bis(2-hydroxyethyl)-<i>N</i>,<i>N</i>'-\
[ethylenedioxybis(<i>o</i>-phenylenemethylene)]diammonium fumarate
tetrahydrate
;
loop_
    _publ_author_name
    _publ_author_address
    'Bai, Hong-Ye'
;
Department of Chemistry
Northeast Normal University
Changchun 130024
People's Republic of China
;
    'Liu, Hai-Yan'
;
Department of Chemistry
Northeast Normal University
Changchun 130024
People's Republic of China
;
    'Ma, Jian-Fang'
;
Department of Chemistry
Northeast Normal University
Changchun 130024
People's Republic of China
;
data_I
_audit_creation_method     SHELXL97
_chemical_name_systematic
;
N,N'-Bis(2-hydroxyethyl)-N,N'-[ethylenedioxybis(o-\
phenylenemethylene)]diammonium fumarate tetrahydrate
;
_chemical_name_common     ?
_chemical_formula_moiety     'C20 H30 N2 O4 2+ , C4 H2 O4 2- , 4H2 O'
_chemical_formula_sum     'C24 H40 N2 O12'
_chemical_formula_iupac     'C20 H30 N2 O4 2+ , C4 H2 O4 2- , 4H2 O'
_chemical_formula_weight     548.58
_chemical_melting_point     ?
_symmetry_cell_setting     triclinic
_symmetry_space_group_name_H-M     'P -1'
_symmetry_space_group_name_Hall     '-P 1'
loop_
    _symmetry_equiv_pos_as_xyz
    'x, y, z'
    '-x, -y, -z'
_cell_length_a     7.585(7)
_cell_length_b     8.623(6)
_cell_length_c     11.515(7)
_cell_angle_alpha     104.64(2)
_cell_angle_beta     96.77(3)
_cell_angle_gamma     104.29(3)
_cell_volume     693.0(9)
_cell_formula_units_Z     1
_cell_measurement_reflns_used     3128
_cell_measurement_theta_min     3.1
_cell_measurement_theta_max     27.4
_cell_measurement_temperature     293(2)
_exptl_crystal_description     block
_exptl_crystal_colour     colourless
_exptl_crystal_size_max     0.412
_exptl_crystal_size_mid     0.340
_exptl_crystal_size_min     0.280
_exptl_crystal_density_diffrn     1.315
_exptl_crystal_density_meas     ?
_exptl_crystal_density_method     'not measured'
_exptl_crystal_F_000     294
_exptl_absorpt_coefficient_mu     0.105
_exptl_absorpt_correction_type     multi-scan
_exptl_absorpt_process_details     '(ABSCOR; Higashi, 1995)'
_exptl_absorpt_correction_T_min     0.952
_exptl_absorpt_correction_T_max     0.983
_exptl_special_details
;
;
_diffrn_ambient_temperature     293(2)
_diffrn_radiation_type     MoK\a
_diffrn_radiation_wavelength     0.71069
_diffrn_radiation_source     'fine-focus sealed tube'
_diffrn_radiation_monochromator     graphite
_diffrn_measurement_device_type     'Rigaku R-AXIS RAPID'
_diffrn_measurement_method     \w
_diffrn_detector_area_resol_mean     10.0
_diffrn_reflns_number     6826
_diffrn_reflns_av_R_equivalents     0.0184
_diffrn_reflns_av_sigmaI/netI     0.0237
_diffrn_reflns_theta_min     3.07
_diffrn_reflns_theta_max     27.44
_diffrn_reflns_theta_full     25.00
_diffrn_measured_fraction_theta_max     0.987
_diffrn_measured_fraction_theta_full     0.997
_diffrn_reflns_limit_h_min     -9
_diffrn_reflns_limit_h_max     9
_diffrn_reflns_limit_k_min     -11
_diffrn_reflns_limit_k_max     10
_diffrn_reflns_limit_l_min     -14
_diffrn_reflns_limit_l_max     14
_diffrn_standards_number     ?
_diffrn_standards_interval_count     ?
_diffrn_standards_interval_time     ?
_diffrn_standards_decay_%     ?
_refine_special_details
;
Refinement of <i>F</i>^2^ against ALL reflections. The weighted <i>R</i>-factor
<i>wR</i> and goodness of fit <i>S</i> are based on <i>F</i>^2^, conventional
<i>R</i>-factors <i>R</i> are based on <i>F</i>, with <i>F</i> set to zero for
negative <i>F</i>^2^. The threshold expression of <i>F</i>^2^ >
\s(<i>F</i>^2^) is used only for calculating <i>R</i>-factors(gt) <i>etc</i>.
and is not relevant to the choice of reflections for refinement.
<i>R</i>-factors based on <i>F</i>^2^ are statistically about twice as large
as those based on <i>F</i>, and <i>R</i>- factors based on ALL data will be
even larger.
;
_reflns_number_total     3128
_reflns_number_gt     2394
_reflns_threshold_expression     I>2\s(I)
_refine_ls_structure_factor_coef     Fsqd
_refine_ls_matrix_type     full
_refine_ls_R_factor_all     0.0574
_refine_ls_R_factor_gt     0.0450
_refine_ls_wR_factor_gt     0.1218
_refine_ls_wR_factor_ref     0.1281
_refine_ls_goodness_of_fit_ref     1.108
_refine_ls_restrained_S_all     1.108
_refine_ls_number_reflns     3128
_refine_ls_number_parameters     193
_refine_ls_number_restraints     0
_refine_ls_hydrogen_treatment     mixed
_refine_ls_weighting_scheme     calc
_refine_ls_weighting_details
       'calc w = 1/[\s^2^(Fo^2^)+(0.0619P)^2^+0.1182P] where P=(Fo^2^+2Fc^2^)/3'
_atom_sites_solution_hydrogens     geom
_atom_sites_solution_primary     direct
_atom_sites_solution_secondary     difmap
_refine_ls_shift/su_max     0.000
_refine_ls_shift/su_mean     0.000
_refine_diff_density_max     0.681
_refine_diff_density_min     -0.198
_refine_ls_extinction_method     none
_refine_ls_extinction_coef     ?
loop_
    _atom_type_symbol
    _atom_type_description
    _atom_type_scat_dispersion_real
    _atom_type_scat_dispersion_imag
    _atom_type_scat_source
    'C' 'C' 0.0033 0.0016
                         'International Tables Vol C Tables 4.2.6.8 and 6.1.1.4'
    'H' 'H' 0.0000 0.0000
                         'International Tables Vol C Tables 4.2.6.8 and 6.1.1.4'
    'N' 'N' 0.0061 0.0033
                         'International Tables Vol C Tables 4.2.6.8 and 6.1.1.4'
    'O' 'O' 0.0106 0.0060
                         'International Tables Vol C Tables 4.2.6.8 and 6.1.1.4'
_computing_data_collection     'PROCESS-AUTO (Rigaku, 1998)'
_computing_cell_refinement     'PROCESS-AUTO (Rigaku, 1998)'
_computing_data_reduction     'PROCESS-AUTO (Rigaku, 1998)'
_computing_structure_solution     'SHELXS97 (Sheldrick, 2008)'
_computing_structure_refinement     'SHELXL97 (Sheldrick, 2008)'
_computing_molecular_graphics     'SHELXTL (Sheldrick, 2008)'
_computing_publication_material     'SHELXL97 (Sheldrick, 2008)'
loop_
    _atom_site_type_symbol
    _atom_site_label
    _atom_site_fract_x
    _atom_site_fract_y
    _atom_site_fract_z
    _atom_site_U_iso_or_equiv
    _atom_site_adp_type
    _atom_site_calc_flag
    _atom_site_refinement_flags
    _atom_site_occupancy
    _atom_site_disorder_assembly
    _atom_site_disorder_group
    C C1 0.4884(2) 0.33265(18) 0.58122(12) 0.0353(3) Uani d . 1 . .
    C C2 0.3124(2) 0.2213(2) 0.54836(15) 0.0470(4) Uani d . 1 . .
    H H2 0.2257 0.2368 0.5977 0.056 Uiso calc R 1 . .
    C C3 0.2632(3) 0.0871(2) 0.44313(17) 0.0582(5) Uani d . 1 . .
    H H3 0.1438 0.0140 0.4212 0.070 Uiso calc R 1 . .
    C C4 0.3923(3) 0.0628(2) 0.37144(15) 0.0576(5) Uani d . 1 . .
    H H4 0.3599 -0.0284 0.3015 0.069 Uiso calc R 1 . .
    C C5 0.5695(3) 0.1718(2) 0.40173(14) 0.0507(4) Uani d . 1 . .
    H H5 0.6560 0.1539 0.3528 0.061 Uiso calc R 1 . .
    C C6 0.6173(2) 0.3083(2) 0.50592(12) 0.0388(3) Uani d . 1 . .
    C C7 0.5438(2) 0.48184(19) 0.69256(13) 0.0381(3) Uani d . 1 . .
    H H7A 0.5907 0.5822 0.6688 0.046 Uiso calc R 1 . .
    H H7B 0.4355 0.4914 0.7277 0.046 Uiso calc R 1 . .
    C C8 0.7528(2) 0.61530(18) 0.90008(13) 0.0406(3) Uani d . 1 . .
    H H8A 0.8408 0.5931 0.9574 0.049 Uiso calc R 1 . .
    H H8B 0.6472 0.6266 0.9380 0.049 Uiso calc R 1 . .
    C C9 0.8425(2) 0.77871(19) 0.87634(15) 0.0471(4) Uani d . 1 . .
    H H9A 0.7507 0.8081 0.8269 0.056 Uiso calc R 1 . .
    H H9B 0.8863 0.8665 0.9536 0.056 Uiso calc R 1 . .
    C C10 0.9210(2) 0.4234(2) 0.46928(15) 0.0532(4) Uani d . 1 . .
    H H10A 0.8711 0.4244 0.3880 0.064 Uiso calc R 1 . .
    H H10B 0.9610 0.3235 0.4623 0.064 Uiso calc R 1 . .
    C C11 0.6218(2) 0.21555(18) 0.97927(15) 0.0403(3) Uani d . 1 . .
    C C12 0.5574(2) 0.07174(19) 1.03092(14) 0.0431(4) Uani d . 1 . .
    H H12 0.6033 0.0873 1.1129 0.052 Uiso calc R 1 . .
    O O1 0.78557(15) 0.42777(16) 0.54483(10) 0.0503(3) Uani d . 1 . .
    O O2 0.52895(15) 0.21994(13) 0.88286(10) 0.0485(3) Uani d . 1 . .
    O O3 0.76640(19) 0.32235(16) 1.03867(13) 0.0684(4) Uani d . 1 . .
    O O1W 0.0354(2) 0.3790(2) 0.77573(13) 0.0646(4) Uani d . 1 . .
    H H1C 0.050(4) 0.289(4) 0.787(2) 0.097 Uiso d . 1 . .
    H H1D 0.122(4) 0.462(4) 0.836(3) 0.097 Uiso d . 1 . .
    O O2W 0.1427(2) 0.09631(18) 0.79075(15) 0.0672(4) Uani d . 1 . .
    H H2C 0.260(5) 0.129(4) 0.818(3) 0.101 Uiso d . 1 . .
    H H2D 0.101(4) -0.004(4) 0.795(3) 0.101 Uiso d . 1 . .
    O O4 0.99312(17) 0.76942(15) 0.81566(12) 0.0521(3) Uani d . 1 . .
    H H4A 1.073(3) 0.739(3) 0.860(2) 0.078 Uiso d . 1 . .
    N N5 0.68936(17) 0.46959(14) 0.78706(10) 0.0310(3) Uani d . 1 . .
    H H5A 0.792(3) 0.458(2) 0.7581(16) 0.046 Uiso d . 1 . .
    H H5B 0.638(2) 0.374(2) 0.8117(15) 0.046 Uiso d . 1 . .
loop_
    _atom_site_aniso_label
    _atom_site_aniso_U_11
    _atom_site_aniso_U_22
    _atom_site_aniso_U_33
    _atom_site_aniso_U_12
    _atom_site_aniso_U_13
    _atom_site_aniso_U_23
    C1 0.0385(8) 0.0408(8) 0.0311(6) 0.0160(6) 0.0048(5) 0.0145(6)
    C2 0.0411(9) 0.0564(10) 0.0431(8) 0.0116(7) 0.0047(7) 0.0178(7)
    C3 0.0580(11) 0.0534(10) 0.0505(10) 0.0022(9) -0.0066(8) 0.0145(8)
    C4 0.0831(14) 0.0453(9) 0.0381(8) 0.0208(9) -0.0048(8) 0.0062(7)
    C5 0.0675(12) 0.0614(10) 0.0326(7) 0.0346(9) 0.0104(7) 0.0139(7)
    C6 0.0426(8) 0.0501(9) 0.0309(7) 0.0206(7) 0.0070(6) 0.0172(6)
    C7 0.0407(8) 0.0432(8) 0.0363(7) 0.0194(6) 0.0082(6) 0.0142(6)
    C8 0.0494(9) 0.0363(8) 0.0324(7) 0.0077(7) 0.0096(6) 0.0077(6)
    C9 0.0546(10) 0.0323(8) 0.0485(8) 0.0073(7) 0.0042(7) 0.0095(7)
    C10 0.0455(9) 0.0832(13) 0.0438(9) 0.0271(9) 0.0210(7) 0.0269(9)
    C11 0.0413(8) 0.0330(7) 0.0523(9) 0.0105(6) 0.0112(7) 0.0213(7)
    C12 0.0460(9) 0.0398(8) 0.0414(8) 0.0063(6) 0.0036(6) 0.0166(6)
    O1 0.0404(6) 0.0728(8) 0.0381(6) 0.0139(6) 0.0152(5) 0.0156(5)
    O2 0.0438(6) 0.0429(6) 0.0542(7) -0.0019(5) 0.0034(5) 0.0230(5)
    O3 0.0600(8) 0.0487(7) 0.0848(10) -0.0074(6) -0.0187(7) 0.0361(7)
    O1W 0.0677(9) 0.0684(9) 0.0612(8) 0.0352(8) 0.0032(6) 0.0141(7)
    O2W 0.0480(8) 0.0537(8) 0.1011(11) 0.0065(6) -0.0001(7) 0.0393(8)
    O4 0.0433(7) 0.0515(7) 0.0639(7) 0.0049(5) 0.0056(5) 0.0319(6)
    N5 0.0327(6) 0.0306(6) 0.0313(6) 0.0079(5) 0.0087(5) 0.0122(5)
_geom_special_details
;
All e.s.d.'s (except the e.s.d. in the dihedral angle between two l.s. planes)
are estimated using the full covariance matrix. The cell e.s.d.'s are taken
into account individually in the estimation of e.s.d.'s in distances, angles
and torsion angles; correlations between e.s.d.'s in cell parameters are only
used when they are defined by crystal symmetry. An approximate (isotropic)
treatment of cell e.s.d.'s is used for estimating e.s.d.'s involving l.s.
planes.
;
loop_
    _geom_bond_atom_site_label_1
    _geom_bond_atom_site_label_2
    _geom_bond_site_symmetry_2
    _geom_bond_distance
    _geom_bond_publ_flag
    C1 C2 . 1.383(2) ?
    C1 C6 . 1.400(2) ?
    C1 C7 . 1.499(2) ?
    C2 C3 . 1.385(3) ?
    C2 H2 . 0.9300 ?
    C3 C4 . 1.374(3) ?
    C3 H3 . 0.9300 ?
    C4 C5 . 1.383(3) ?
    C4 H4 . 0.9300 ?
    C5 C6 . 1.389(2) ?
    C5 H5 . 0.9300 ?
    C6 O1 . 1.369(2) ?
    C7 N5 . 1.499(2) ?
    C7 H7A . 0.9700 ?
    C7 H7B . 0.9700 ?
    C8 N5 . 1.494(2) ?
    C8 C9 . 1.513(2) ?
    C8 H8A . 0.9700 ?
    C8 H8B . 0.9700 ?
    C9 O4 . 1.416(2) ?
    C9 H9A . 0.9700 ?
    C9 H9B . 0.9700 ?
    C10 O1 . 1.424(2) ?
    C10 C10 2_766 1.492(4) ?
    C10 H10A . 0.9700 ?
    C10 H10B . 0.9700 ?
    C11 O3 . 1.235(2) ?
    C11 O2 . 1.257(2) ?
    C11 C12 . 1.508(2) ?
    C12 C12 2_657 1.293(3) ?
    C12 H12 . 0.9300 ?
    O1W H1C . 0.85(3) ?
    O1W H1D . 0.91(3) ?
    O2W H2C . 0.85(3) ?
    O2W H2D . 0.86(3) ?
    O4 H4A . 0.88(3) ?
    N5 H5A . 0.900(19) ?
    N5 H5B . 0.950(19) ?
loop_
    _geom_angle_atom_site_label_1
    _geom_angle_atom_site_label_2
    _geom_angle_atom_site_label_3
    _geom_angle_site_symmetry_1
    _geom_angle_site_symmetry_3
    _geom_angle
    _geom_angle_publ_flag
    C2 C1 C6 . . 118.93(15) ?
    C2 C1 C7 . . 122.15(14) ?
    C6 C1 C7 . . 118.89(14) ?
    C1 C2 C3 . . 120.98(17) ?
    C1 C2 H2 . . 119.5 ?
    C3 C2 H2 . . 119.5 ?
    C4 C3 C2 . . 119.45(18) ?
    C4 C3 H3 . . 120.3 ?
    C2 C3 H3 . . 120.3 ?
    C3 C4 C5 . . 121.00(17) ?
    C3 C4 H4 . . 119.5 ?
    C5 C4 H4 . . 119.5 ?
    C4 C5 C6 . . 119.42(17) ?
    C4 C5 H5 . . 120.3 ?
    C6 C5 H5 . . 120.3 ?
    O1 C6 C5 . . 125.51(15) ?
    O1 C6 C1 . . 114.30(14) ?
    C5 C6 C1 . . 120.19(16) ?
    N5 C7 C1 . . 112.04(12) ?
    N5 C7 H7A . . 109.2 ?
    C1 C7 H7A . . 109.2 ?
    N5 C7 H7B . . 109.2 ?
    C1 C7 H7B . . 109.2 ?
    H7A C7 H7B . . 107.9 ?
    N5 C8 C9 . . 113.42(13) ?
    N5 C8 H8A . . 108.9 ?
    C9 C8 H8A . . 108.9 ?
    N5 C8 H8B . . 108.9 ?
    C9 C8 H8B . . 108.9 ?
    H8A C8 H8B . . 107.7 ?
    O4 C9 C8 . . 112.16(13) ?
    O4 C9 H9A . . 109.2 ?
    C8 C9 H9A . . 109.2 ?
    O4 C9 H9B . . 109.2 ?
    C8 C9 H9B . . 109.2 ?
    H9A C9 H9B . . 107.9 ?
    O1 C10 C10 . 2_766 105.74(17) ?
    O1 C10 H10A . . 110.6 ?
    C10 C10 H10A 2_766 . 110.6 ?
    O1 C10 H10B . . 110.6 ?
    C10 C10 H10B 2_766 . 110.6 ?
    H10A C10 H10B . . 108.7 ?
    O3 C11 O2 . . 125.21(14) ?
    O3 C11 C12 . . 114.98(14) ?
    O2 C11 C12 . . 119.81(14) ?
    C12 C12 C11 2_657 . 124.47(19) ?
    C12 C12 H12 2_657 . 117.8 ?
    C11 C12 H12 . . 117.8 ?
    C6 O1 C10 . . 118.86(13) ?
    H1C O1W H1D . . 104(2) ?
    H2C O2W H2D . . 108(3) ?
    C9 O4 H4A . . 108.2(15) ?
    C8 N5 C7 . . 114.91(12) ?
    C8 N5 H5A . . 106.3(11) ?
    C7 N5 H5A . . 112.5(11) ?
    C8 N5 H5B . . 106.9(10) ?
    C7 N5 H5B . . 107.6(10) ?
    H5A N5 H5B . . 108.3(15) ?
loop_
    _geom_torsion_atom_site_label_1
    _geom_torsion_atom_site_label_2
    _geom_torsion_atom_site_label_3
    _geom_torsion_atom_site_label_4
    _geom_torsion_site_symmetry_1
    _geom_torsion_site_symmetry_2
    _geom_torsion_site_symmetry_3
    _geom_torsion_site_symmetry_4
    _geom_torsion
    _geom_torsion_publ_flag
    C6 C1 C2 C3 . . . . 0.3(2) ?
    C7 C1 C2 C3 . . . . 178.16(14) ?
    C1 C2 C3 C4 . . . . 1.1(3) ?
    C2 C3 C4 C5 . . . . -1.0(3) ?
    C3 C4 C5 C6 . . . . -0.3(3) ?
    C4 C5 C6 O1 . . . . -178.31(14) ?
    C4 C5 C6 C1 . . . . 1.6(2) ?
    C2 C1 C6 O1 . . . . 178.34(12) ?
    C7 C1 C6 O1 . . . . 0.37(18) ?
    C2 C1 C6 C5 . . . . -1.6(2) ?
    C7 C1 C6 C5 . . . . -179.58(13) ?
    C2 C1 C7 N5 . . . . 114.29(16) ?
    C6 C1 C7 N5 . . . . -67.81(17) ?
    N5 C8 C9 O4 . . . . -55.82(19) ?
    O3 C11 C12 C12 . . . 2_657 -160.5(2) ?
    O2 C11 C12 C12 . . . 2_657 19.9(3) ?
    C5 C6 O1 C10 . . . . 5.5(2) ?
    C1 C6 O1 C10 . . . . -174.42(13) ?
    C10 C10 O1 C6 2_766 . . . 174.87(16) ?
    C9 C8 N5 C7 . . . . -61.95(18) ?
    C1 C7 N5 C8 . . . . 179.32(12) ?
loop_
    _geom_hbond_atom_site_label_D
    _geom_hbond_atom_site_label_H
    _geom_hbond_atom_site_label_A
    _geom_hbond_site_symmetry_A
    _geom_hbond_distance_DH
    _geom_hbond_distance_HA
    _geom_hbond_distance_DA
    _geom_hbond_angle_DHA
    O1W H1C O2W . 0.85(3) 1.97(3) 2.792(3) 164(3)
    O2W H2C O2 . 0.85(3) 1.97(3) 2.828(3) 176(3)
    N5 H5B O2 . 0.950(19) 1.811(19) 2.749(2) 168.6(16)
    O1W H1D O3 2_667 0.91(3) 1.96(3) 2.830(3) 159(3)
    O2W H2D O4 1_445 0.86(3) 2.01(3) 2.867(3) 175(3)
    N5 H5A O1W 1_655 0.900(19) 2.125(19) 2.925(3) 147.6(15)
