# Supplementary material for: N,N′-Bis(2-hydroxy­ethyl)-N,N′-[ethyl­ene­dioxy­bis(o-phenyl­enemethyl­ene)]­diammonium fumarate tetra­hydrate
Source: Acta Crystallogr Sect E Struct Rep Online. 2008 Oct 22;64(Pt 11):o2162. doi: 10.1107/S1600536808033746 (PMC2959538; doi:10.1107/S1600536808033746)
Supplement: Supplementary file 2 [file e-64-o2162-Isup2.hkl]

#
# h,k,l, Fc-squared, Fo-squared, sigma(Fo-squared) and status flag
#
data_I
_shelx_title ' A in P-1'
_shelx_refln_list_code          4
_shelx_F_calc_maximum       94.99
_exptl_crystal_F_000       294.00
_reflns_d_resolution_high  0.7712
 
loop_
 _symmetry_equiv_pos_as_xyz
 'x, y, z'
 '-x, -y, -z'
 
_cell_length_a     7.5850
_cell_length_b     8.6230
_cell_length_c    11.5150
_cell_angle_alpha 104.640
_cell_angle_beta   96.770
_cell_angle_gamma 104.290
 
_shelx_F_squared_multiplier     1.000
 
loop_
 _refln_index_h
 _refln_index_k
 _refln_index_l
 _refln_F_squared_calc
 _refln_F_squared_meas
 _refln_F_squared_sigma
 _refln_observed_status
   2   0   0       67.98       86.17      1.25 o
   3   0   0       19.11       28.98      1.74 o
   4   0   0      203.89      233.82      3.04 o
   5   0   0       30.42       28.32      0.93 o
   6   0   0        1.72        1.45      0.67 o
   7   0   0        1.59        1.21      0.69 o
   8   0   0        3.68        4.93      1.46 o
   9   0   0        1.25        0.87      1.04 o
  -9   1   0        0.09        0.21      0.98 o
  -8   1   0       50.86       50.50      1.54 o
  -7   1   0      133.40      131.70      4.11 o
  -6   1   0       11.85       11.48      2.06 o
  -5   1   0       25.37       28.85      1.72 o
  -4   1   0        9.25        7.91      0.67 o
  -3   1   0      351.53      350.43      3.81 o
  -2   1   0     1580.99     1533.12     19.19 o
  -1   1   0      225.46      241.42      4.22 o
   1   1   0      201.62      188.32      2.08 o
   2   1   0      498.31      479.11      6.03 o
   3   1   0       35.76       40.23      0.82 o
   4   1   0      766.95      792.70     10.52 o
   5   1   0       57.73       59.26      1.50 o
   6   1   0       21.64       19.95      1.60 o
   7   1   0       11.57       12.42      1.72 o
   8   1   0        6.52        6.37      0.97 o
   9   1   0        2.58        3.37      1.20 o
  -9   2   0        0.08        0.35      0.99 o
  -8   2   0       38.44       38.57      1.41 o
  -7   2   0       13.58       13.02      0.96 o
  -6   2   0       36.88       32.69      1.09 o
  -5   2   0      264.59      281.22      3.81 o
  -4   2   0       35.72       31.63      1.28 o
  -3   2   0      649.33      617.07      7.17 o
  -2   2   0       12.29       12.48      1.07 o
  -1   2   0     1496.05     1593.07     20.52 o
   0   2   0      240.99      268.51      6.40 o
   1   2   0     1063.60     1128.64     13.38 o
   2   2   0     1023.88     1057.53     13.92 o
   3   2   0       68.17       65.03      1.05 o
   4   2   0       47.59       43.31      0.98 o
   5   2   0        3.95        1.54      0.61 o
   6   2   0       48.03       40.33      1.24 o
   7   2   0       10.39        7.77      0.92 o
   8   2   0       23.33       17.19      1.18 o
  -9   3   0        6.41        6.36      2.83 o
  -8   3   0       93.69       97.90      3.23 o
  -7   3   0      167.28      170.53      3.72 o
  -6   3   0        2.15        1.10      0.81 o
  -5   3   0       18.53       17.89      0.77 o
  -4   3   0        9.47       10.77      0.57 o
  -3   3   0      128.98      119.23      1.92 o
  -2   3   0       61.75       62.84      1.86 o
  -1   3   0      242.82      238.17      3.13 o
   0   3   0       85.53       72.71      0.80 o
   1   3   0       26.54       16.70      0.74 o
   2   3   0        0.21        2.54      0.41 o
   3   3   0       19.85       27.28      1.14 o
   4   3   0       42.39       45.48      1.09 o
   5   3   0       10.29        9.73      1.53 o
   6   3   0       22.46       18.77      1.28 o
   7   3   0        0.58       -0.03      1.14 o
   8   3   0        3.56        3.67      1.67 o
  -9   4   0        0.77        1.76      1.07 o
  -8   4   0       30.38       28.83      1.34 o
  -7   4   0       17.54       14.53      1.32 o
  -6   4   0       20.05       18.23      1.93 o
  -5   4   0        1.08        1.24      0.52 o
  -4   4   0       28.46       34.69      0.84 o
  -3   4   0      190.48      196.52      2.47 o
  -2   4   0       35.67       35.49      0.56 o
  -1   4   0       10.52       14.85      0.86 o
   0   4   0        4.93        4.63      0.44 o
   1   4   0      298.76      332.05      5.99 o
   2   4   0       97.52      107.88      2.09 o
   3   4   0        0.08        0.50      0.46 o
   4   4   0        0.00       -0.10      0.64 o
   5   4   0        1.02        0.89      0.75 o
   6   4   0       54.91       53.52      1.76 o
   7   4   0        0.20        0.76      0.77 o
  -9   5   0        0.00        0.26      0.95 o
  -8   5   0       12.42       12.29      1.06 o
  -7   5   0       41.78       44.77      1.61 o
  -6   5   0        4.73        6.05      1.00 o
  -5   5   0        9.04       12.76      1.67 o
  -4   5   0        7.25        6.89      0.77 o
  -3   5   0       13.98       17.72      0.58 o
  -2   5   0       31.34       35.83      0.81 o
  -1   5   0       63.55       58.60      1.35 o
   0   5   0       18.96       22.52      0.84 o
   1   5   0       65.07       62.90      1.02 o
   2   5   0       10.34       12.39      1.07 o
   3   5   0       29.54       26.77      1.44 o
   4   5   0        1.72        1.58      1.67 o
   5   5   0       25.58       23.87      1.08 o
   6   5   0        0.12       -0.18      0.67 o
  -9   6   0        1.54        1.21      1.08 o
  -8   6   0        1.25        0.95      0.98 o
  -7   6   0        2.74        2.28      0.75 o
  -6   6   0       10.32        8.98      1.41 o
  -5   6   0        0.32        0.35      0.67 o
  -4   6   0       66.34       66.15      1.22 o
  -3   6   0       30.80       30.87      0.54 o
  -2   6   0        7.12        7.53      0.47 o
  -1   6   0        4.87        3.25      0.70 o
   0   6   0       96.15       93.69      5.66 o
   1   6   0      311.61      308.26      3.03 o
   2   6   0        0.07        0.09      0.42 o
   3   6   0       20.96       18.47      2.18 o
   4   6   0        4.47        3.06      1.07 o
   5   6   0        2.74        3.67      1.21 o
   6   6   0        1.03        0.09      1.16 o
  -8   7   0       11.09       11.55      1.31 o
  -7   7   0       26.90       28.80      1.25 o
  -6   7   0       14.45       16.53      0.89 o
  -5   7   0        6.26        7.03      0.47 o
  -4   7   0       10.78        9.09      0.61 o
  -3   7   0        0.31        0.24      0.21 o
  -2   7   0       26.57       22.23      0.39 o
  -1   7   0       37.97       42.97      2.27 o
   0   7   0      285.31      276.60      5.71 o
   1   7   0      295.32      304.78      8.47 o
   2   7   0       16.94       17.64      0.81 o
   3   7   0        4.38        5.36      0.41 o
   4   7   0        1.12        1.48      1.07 o
   5   7   0        2.80        0.84      2.13 o
  -8   8   0        2.97        3.57      1.17 o
  -7   8   0        7.53        8.81      1.12 o
  -6   8   0       10.12       10.86      0.85 o
  -5   8   0        0.30        0.41      0.39 o
  -4   8   0       17.79       16.97      0.67 o
  -3   8   0        7.10        6.08      0.30 o
  -2   8   0       32.78       28.26      2.23 o
  -1   8   0       29.71       32.02      1.48 o
   0   8   0       14.04       14.86      1.04 o
   1   8   0       23.36       20.68      1.11 o
   2   8   0       35.89       40.87      1.26 o
   3   8   0        0.36        0.55      0.86 o
   4   8   0        1.07        1.69      1.25 o
  -7   9   0       16.15       16.29      0.91 o
  -6   9   0       88.10       84.01      3.54 o
  -5   9   0        0.42        0.29      0.35 o
  -4   9   0        2.18        2.21      0.54 o
  -3   9   0        0.00        0.23      0.84 o
  -2   9   0        0.28        0.93      1.53 o
  -1   9   0        0.13        0.74      0.93 o
   0   9   0       26.10       29.14      1.15 o
   1   9   0        0.72        0.74      0.67 o
   2   9   0        0.00       -0.16      0.79 o
  -6  10   0       39.18       39.49      1.74 o
  -5  10   0        0.06       -0.05      0.70 o
  -4  10   0        4.25        4.55      2.09 o
  -3  10   0        0.25        0.70      1.02 o
  -2  10   0        3.23        3.20      1.16 o
  -1  10   0        0.42        0.87      0.91 o
   0  10   0        4.86        9.37      4.83 o
  -1 -10   1        4.43        5.20      1.07 o
   0 -10   1        7.18       11.71      2.11 o
   1 -10   1        5.83        7.08      1.21 o
   2 -10   1        5.56        5.15      1.11 o
   3 -10   1        2.46        1.90      1.76 o
   4 -10   1        2.19        2.04      1.07 o
   5 -10   1        8.49        7.63      0.78 o
   6 -10   1       11.30       12.69      2.38 o
  -3  -9   1        0.02        0.26      0.69 o
  -2  -9   1        7.22       10.01      0.90 o
  -1  -9   1        0.42        0.98      0.64 o
   0  -9   1        0.06        0.36      0.57 o
   1  -9   1       12.49       18.47      2.13 o
   2  -9   1        0.62        0.88      0.84 o
   3  -9   1       13.87       13.49      0.45 o
   4  -9   1       37.30       37.12      3.00 o
   5  -9   1       38.02       37.95      0.93 o
   6  -9   1        6.32        6.96      0.74 o
   7  -9   1        0.00       -0.23      0.83 o
  -4  -8   1        1.31        1.44      1.11 o
  -3  -8   1        0.65        0.42      0.44 o
  -2  -8   1       21.69       21.60      0.63 o
  -1  -8   1       95.78      100.23      4.11 o
   0  -8   1       82.77       85.91      2.34 o
   1  -8   1        0.10        0.37      0.74 o
   2  -8   1       23.49       23.76      1.21 o
   3  -8   1        0.08       -0.18      0.24 o
   4  -8   1        1.50        2.56      0.53 o
   5  -8   1        1.02        0.60      0.38 o
   6  -8   1        8.87        9.43      0.64 o
   7  -8   1        4.32        5.46      0.67 o
   8  -8   1        0.21        0.46      0.81 o
  -5  -7   1        2.04        2.74      1.25 o
  -4  -7   1        0.71       -0.09      0.84 o
  -3  -7   1       20.54       21.33      0.88 o
  -2  -7   1       11.59       11.17      1.36 o
  -1  -7   1       17.07       13.26      0.57 o
   0  -7   1      146.09      138.07      3.56 o
   1  -7   1       11.00       12.39      0.97 o
   2  -7   1      102.32       97.58      3.74 o
   3  -7   1       54.98       56.45      1.00 o
   4  -7   1       26.29       26.39      0.90 o
   5  -7   1        2.76        2.15      0.60 o
   6  -7   1        4.30        3.59      0.73 o
   7  -7   1        1.86        2.22      0.57 o
   8  -7   1        0.02       -0.58      0.59 o
  -6  -6   1        8.53       10.30      1.53 o
  -5  -6   1        4.17        3.25      1.16 o
  -4  -6   1        1.50        1.48      1.62 o
  -3  -6   1      128.91      126.54      2.88 o
  -2  -6   1      453.84      447.64      5.52 o
  -1  -6   1       99.92       93.63      4.32 o
   0  -6   1       30.25       33.85      0.75 o
   1  -6   1       45.74       41.25      1.21 o
   2  -6   1      256.16      243.28      2.26 o
   3  -6   1       63.06       55.92      0.87 o
   4  -6   1        0.45        0.20      0.33 o
   5  -6   1       15.59       15.69      0.63 o
   6  -6   1        0.64        0.61      0.61 o
   7  -6   1        1.27        0.96      0.83 o
   8  -6   1        0.12        0.85      0.78 o
   9  -6   1        5.15        5.15      1.08 o
  -7  -5   1        0.00        0.72      0.77 o
  -6  -5   1        0.07        0.14      0.71 o
  -5  -5   1        8.53       11.94      0.85 o
  -4  -5   1       19.82       16.75      1.25 o
  -3  -5   1       77.51       74.89      2.00 o
  -2  -5   1       73.21       81.53      1.81 o
  -1  -5   1       80.22       77.43      1.03 o
   0  -5   1       25.86       30.39      0.58 o
   1  -5   1       18.70       20.65      0.48 o
   2  -5   1      704.93      702.17      8.54 o
   3  -5   1        2.16        3.44      0.33 o
   4  -5   1       60.35       54.71      1.25 o
   5  -5   1      171.84      165.99      2.62 o
   6  -5   1       54.45       52.40      1.29 o
   7  -5   1        4.86        3.54      0.95 o
   8  -5   1       47.10       48.22      1.91 o
   9  -5   1       47.82       45.13      2.60 o
  -7  -4   1        1.61        1.74      0.97 o
  -6  -4   1        5.00        3.55      0.97 o
  -5  -4   1       48.41       41.04      1.43 o
  -4  -4   1       19.14       18.68      0.95 o
  -3  -4   1       14.35       12.41      1.02 o
  -2  -4   1      242.88      256.14      4.83 o
  -1  -4   1      107.89       99.96      2.67 o
   0  -4   1      112.11      108.82      1.22 o
   1  -4   1     2214.62     2383.19     26.76 o
   2  -4   1      111.92      110.79      1.28 o
   3  -4   1       25.80       28.41      0.67 o
   4  -4   1      253.66      243.98      2.90 o
   5  -4   1      273.18      284.26      3.61 o
   6  -4   1       14.19       15.99      2.16 o
   7  -4   1      104.29      104.21      2.25 o
   8  -4   1        0.10        1.05      0.81 o
   9  -4   1        1.66        2.68      1.00 o
  -8  -3   1        3.81        1.97      0.87 o
  -7  -3   1       40.26       42.81      2.60 o
  -6  -3   1      105.11       97.75      2.90 o
  -5  -3   1       44.08       49.56      1.19 o
  -4  -3   1       19.68       24.03      0.81 o
  -3  -3   1        0.13        0.84      0.46 o
  -2  -3   1      734.18      765.17      9.10 o
  -1  -3   1     1817.65     1963.80     36.70 o
   0  -3   1      397.08      395.20      7.26 o
   1  -3   1        8.66       10.21      0.27 o
   2  -3   1       53.21       62.80      0.67 o
   3  -3   1       66.00       69.95      1.00 o
   4  -3   1      208.37      203.79      2.43 o
   5  -3   1       41.18       34.74      1.13 o
   6  -3   1      192.60      179.58      2.69 o
   7  -3   1       19.45       18.47      1.06 o
   8  -3   1       94.65       85.54      2.08 o
   9  -3   1        8.98        9.41      1.16 o
  -8  -2   1       30.59       31.13      1.62 o
  -7  -2   1        1.00        1.06      0.86 o
  -6  -2   1       13.82       14.22      1.51 o
  -5  -2   1       14.61       14.24      0.80 o
  -4  -2   1       24.07       27.02      1.90 o
  -3  -2   1      293.40      294.76      4.01 o
  -2  -2   1       95.86       86.33      1.05 o
  -1  -2   1      327.08      306.09      3.08 o
   0  -2   1       67.28       63.60      1.17 o
   1  -2   1     3398.66     3317.11     39.23 o
   2  -2   1     2831.71     2860.30     40.59 o
   3  -2   1      772.44      768.55     12.27 o
   4  -2   1       19.44       18.45      0.81 o
   5  -2   1       94.85      100.85      1.87 o
   6  -2   1        0.00        0.04      0.67 o
   7  -2   1       15.63       17.75      1.23 o
   8  -2   1        2.24        2.51      1.02 o
   9  -2   1        5.65        5.61      1.48 o
  -9  -1   1        8.46        7.68      1.07 o
  -8  -1   1        2.61        2.55      1.39 o
  -7  -1   1        0.03        0.16      0.59 o
  -6  -1   1        0.45        1.74      0.80 o
  -5  -1   1      295.68      272.03      3.48 o
  -4  -1   1       12.06       18.40      0.86 o
  -3  -1   1       51.98       69.12      1.19 o
  -2  -1   1        1.91        5.49      0.41 o
  -1  -1   1        6.60        5.27      0.26 o
   1  -1   1      810.19      768.49      8.33 o
   2  -1   1     1237.82     1187.34     14.27 o
   3  -1   1       21.58       18.92      1.35 o
   4  -1   1       73.88       74.11      4.22 o
   5  -1   1        3.60        5.31      0.82 o
   6  -1   1       21.55       20.58      1.24 o
   7  -1   1        0.01        0.06      0.61 o
   8  -1   1        0.98        0.44      0.91 o
   9  -1   1        0.11       -0.35      0.97 o
  -9   0   1        0.76        0.06      0.79 o
  -8   0   1        0.11        0.36      0.84 o
  -7   0   1       40.83       39.76      1.23 o
  -6   0   1        0.43        1.43      1.16 o
  -5   0   1       31.45       31.60      0.93 o
  -4   0   1        1.51        0.55      0.51 o
  -3   0   1      337.90      336.06      4.20 o
  -2   0   1      762.32      705.67      7.84 o
  -1   0   1      953.79      892.42      9.58 o
   1   0   1        6.87        4.10      0.39 o
   2   0   1      872.66      920.40     10.71 o
   3   0   1       28.92       29.19      2.78 o
   4   0   1       77.33       84.76      1.36 o
   5   0   1        0.97        0.51      0.97 o
   6   0   1       20.22       20.17      1.00 o
   7   0   1        4.26        2.21      0.93 o
   8   0   1       15.03       15.08      1.35 o
   9   0   1        1.23        0.95      0.89 o
  -9   1   1        0.14        0.66      0.94 o
  -8   1   1        0.61        1.92      1.36 o
  -7   1   1      135.05      125.78      2.21 o
  -6   1   1      245.21      245.61      3.38 o
  -5   1   1       76.03       73.33      1.67 o
  -4   1   1        1.74        0.94      0.39 o
  -3   1   1      128.78      146.09      1.90 o
  -2   1   1     3558.74     3418.13     50.73 o
  -1   1   1     1424.21     1420.14     17.06 o
   0   1   1      205.65      198.46      2.27 o
   1   1   1      141.62      129.38      1.49 o
   2   1   1        8.09       16.52      0.88 o
   3   1   1     1032.23     1169.79     14.96 o
   4   1   1       60.39       44.22      1.24 o
   5   1   1       24.40       23.36      1.19 o
   6   1   1       34.12       32.17      1.11 o
   7   1   1        0.96        0.68      0.72 o
   8   1   1       27.48       25.40      2.13 o
  -9   2   1        4.08        3.86      0.95 o
  -8   2   1        0.80        0.09      0.67 o
  -7   2   1       58.33       58.96      1.65 o
  -6   2   1       34.48       30.31      1.06 o
  -5   2   1      185.49      195.30      2.82 o
  -4   2   1      129.32      139.81      1.77 o
  -3   2   1      275.57      267.39      3.13 o
  -2   2   1      857.48      854.84      9.79 o
  -1   2   1      462.10      482.95      5.94 o
   1   2   1        1.58       -0.23      0.74 o
   2   2   1       13.07        9.71      0.74 o
   3   2   1       32.91       32.18      0.90 o
   4   2   1      162.50      163.17      2.93 o
   5   2   1       28.85       31.87      1.09 o
   6   2   1        9.86        9.42      1.51 o
   7   2   1        0.21        0.47      0.90 o
   8   2   1        0.26        0.63      0.83 o
  -9   3   1        9.77        8.67      1.10 o
  -8   3   1       63.48       60.79      1.65 o
  -7   3   1        0.45        0.39      0.67 o
  -6   3   1       40.86       38.55      1.39 o
  -5   3   1        6.58        6.13      0.62 o
  -4   3   1       98.02      104.54      2.09 o
  -3   3   1        8.85        7.92      1.00 o
  -2   3   1        3.79        3.37      0.39 o
  -1   3   1     1948.61     1937.90     55.59 o
   0   3   1      268.02      263.66      2.46 o
   1   3   1      617.80      608.93      9.74 o
   2   3   1      303.57      328.28      3.97 o
   3   3   1       37.82       38.69      1.18 o
   4   3   1       27.72       37.06      1.24 o
   5   3   1       31.15       24.49      1.04 o
   6   3   1       10.54        7.23      0.91 o
   7   3   1       42.03       48.34      1.57 o
   8   3   1        0.06        0.05      1.16 o
  -9   4   1        0.09       -0.60      0.83 o
  -8   4   1       56.04       61.63      1.67 o
  -7   4   1       50.67       49.18      4.78 o
  -6   4   1        1.66        3.00      0.69 o
  -5   4   1       60.95       71.00      1.31 o
  -4   4   1       45.48       49.09      1.39 o
  -3   4   1       73.83       67.72      1.05 o
  -2   4   1       52.08       56.55      1.30 o
  -1   4   1       12.38        7.67      0.28 o
   0   4   1        1.73        5.34      0.86 o
   1   4   1      210.60      203.61      4.18 o
   2   4   1      257.84      285.37      4.92 o
   3   4   1      265.91      276.88      5.15 o
   4   4   1       44.65       34.36      1.09 o
   5   4   1       76.83       63.61      1.54 o
   6   4   1       32.56       36.90      1.59 o
   7   4   1       12.66       15.47      1.21 o
  -9   5   1        0.00        0.24      1.00 o
  -8   5   1        0.64        1.30      0.79 o
  -7   5   1        9.28       11.19      1.42 o
  -6   5   1        5.59        4.21      0.72 o
  -5   5   1       54.02       53.13      1.21 o
  -4   5   1       68.85       67.76      1.90 o
  -3   5   1      123.29      122.19      1.69 o
  -2   5   1      342.90      358.23      4.80 o
  -1   5   1      240.72      250.80      4.18 o
   0   5   1       35.78       45.52      1.25 o
   1   5   1      240.66      275.95      3.53 o
   2   5   1      306.16      295.95      5.48 o
   3   5   1       13.47       10.21      1.21 o
   4   5   1       24.28       21.16      1.53 o
   5   5   1        0.86        1.58      1.16 o
   6   5   1        1.75        2.97      1.39 o
  -9   6   1        0.17        1.31      0.91 o
  -8   6   1        0.02        0.60      0.75 o
  -7   6   1       12.82       12.06      1.30 o
  -6   6   1       67.25       63.71      1.48 o
  -5   6   1        1.59        2.11      0.62 o
  -4   6   1       58.14       60.30      0.82 o
  -3   6   1        3.64        3.89      0.39 o
  -2   6   1       10.54       10.31      0.38 o
  -1   6   1       29.60       24.18      1.11 o
   0   6   1       83.14       80.45      1.41 o
   1   6   1       57.01       59.11      1.34 o
   2   6   1      199.63      183.56      3.90 o
   3   6   1       43.17       43.80      2.92 o
   4   6   1        0.06        0.32      0.97 o
   5   6   1        0.53        0.28      1.90 o
  -8   7   1        0.35       -0.19      0.77 o
  -7   7   1        0.45        0.23      0.85 o
  -6   7   1       27.72       27.84      2.64 o
  -5   7   1       75.79       78.83      1.37 o
  -4   7   1       45.90       44.76      1.44 o
  -3   7   1       41.77       37.64      0.91 o
  -2   7   1       33.68       28.77      1.39 o
  -1   7   1       51.74       46.68      1.67 o
   0   7   1       31.13       26.66      1.22 o
   1   7   1       12.04       11.74      1.72 o
   2   7   1        3.37        1.88      0.19 o
   3   7   1        5.35        6.46      0.56 o
   4   7   1        2.95        4.32      1.35 o
   5   7   1        2.07        5.20      2.74 o
  -8   8   1        0.15        0.70      0.58 o
  -7   8   1        6.16        6.53      0.62 o
  -6   8   1       19.28       21.21      1.73 o
  -5   8   1       95.80       95.48      2.76 o
  -4   8   1        5.98        5.45      0.46 o
  -3   8   1        5.75        4.35      0.23 o
  -2   8   1       36.01       36.47      1.58 o
  -1   8   1      116.50      109.88      3.90 o
   0   8   1        0.29        0.25      0.61 o
   1   8   1        0.18       -0.21      0.74 o
   2   8   1       15.14       19.50      1.06 o
   3   8   1        5.26        3.72      1.06 o
  -7   9   1       16.63       18.85      1.08 o
  -6   9   1        0.65        0.72      0.37 o
  -5   9   1       14.46       14.10      1.29 o
  -4   9   1       11.55       10.95      0.97 o
  -3   9   1        5.19        4.59      1.16 o
  -2   9   1        0.75        0.05      0.84 o
  -1   9   1        5.77        7.26      1.76 o
   0   9   1       14.75       16.95      1.03 o
   1   9   1        6.05        6.50      0.92 o
   2   9   1        0.33        1.02      0.95 o
  -5  10   1        0.26       -0.43      0.99 o
  -4  10   1        0.57        0.65      1.07 o
  -3  10   1        5.18        8.31      1.30 o
  -2  10   1        1.78        2.23      2.00 o
  -1  10   1       10.97       14.48      1.85 o
   0  10   1        0.02        0.15      0.74 o
   2 -11   2        1.04        0.97      0.97 o
   3 -11   2        0.89        0.42      0.93 o
  -1 -10   2       18.59       23.49      2.04 o
   0 -10   2       14.14       12.24      1.42 o
   1 -10   2        9.06        8.49      0.84 o
   2 -10   2        0.04        0.51      0.84 o
   3 -10   2       29.00       34.20      1.62 o
   4 -10   2        2.26        2.19      0.57 o
   5 -10   2        6.89        7.72      0.63 o
   6 -10   2        0.44        0.47      0.66 o
  -3  -9   2        3.61        3.26      0.77 o
  -2  -9   2        0.56        0.30      0.70 o
  -1  -9   2       36.58       36.88      1.13 o
   0  -9   2       19.07       13.46      2.91 o
   1  -9   2        5.22        5.75      0.97 o
   2  -9   2        0.00        0.93      1.30 o
   3  -9   2        1.67        2.63      0.58 o
   4  -9   2        0.58        0.86      0.34 o
   5  -9   2        0.68        1.30      0.44 o
   6  -9   2        0.51        0.62      0.46 o
   7  -9   2       22.95       24.69      0.88 o
  -4  -8   2        1.03        1.95      1.86 o
  -3  -8   2       12.77       13.70      1.08 o
  -2  -8   2       33.30       33.71      0.78 o
  -1  -8   2       12.57       11.21      0.60 o
   0  -8   2      118.64      125.77      1.55 o
   1  -8   2       31.28       25.57      1.16 o
   2  -8   2       10.86       10.42      0.45 o
   3  -8   2       32.64       32.42      1.47 o
   4  -8   2       26.31       27.14      1.03 o
   5  -8   2       45.23       43.62      2.50 o
   6  -8   2        0.13        0.49      0.61 o
   7  -8   2        1.29        0.60      0.63 o
   8  -8   2        2.47        1.86      0.66 o
  -5  -7   2        2.42        2.69      1.11 o
  -4  -7   2        0.47        0.23      1.44 o
  -3  -7   2       43.54       49.59      1.19 o
  -2  -7   2        0.16        0.26      0.37 o
  -1  -7   2       11.96       13.13      0.41 o
   0  -7   2        1.19        1.29      0.28 o
   1  -7   2       72.18       69.15      1.04 o
   2  -7   2       94.99       85.85      1.63 o
   3  -7   2       27.84       27.38      0.57 o
   4  -7   2       29.09       30.08      2.07 o
   5  -7   2        7.76        6.51      0.89 o
   6  -7   2        2.44        2.45      0.48 o
   7  -7   2       16.94       18.42      1.07 o
   8  -7   2        0.12        0.52      0.59 o
  -6  -6   2        2.70        4.18      2.09 o
  -5  -6   2        3.45        3.25      1.07 o
  -4  -6   2        0.01        0.65      0.84 o
  -3  -6   2       43.61       41.30      1.48 o
  -2  -6   2      137.51      128.93      1.97 o
  -1  -6   2      192.89      172.25      5.40 o
   0  -6   2        0.84        0.96      0.24 o
   1  -6   2      220.24      206.21      2.23 o
   2  -6   2        5.06        5.39      0.45 o
   3  -6   2       34.67       34.51      0.72 o
   4  -6   2        1.68        1.69      0.44 o
   5  -6   2        5.63        5.71      0.66 o
   6  -6   2       35.32       34.05      0.92 o
   7  -6   2        0.28        0.56      0.67 o
   8  -6   2        6.66        4.81      1.63 o
   9  -6   2        2.36        3.37      1.08 o
  -7  -5   2        2.45        2.80      1.02 o
  -6  -5   2        2.93        2.10      0.86 o
  -5  -5   2       13.85       12.52      1.09 o
  -4  -5   2      241.93      233.86      4.45 o
  -3  -5   2       40.12       42.27      2.23 o
  -2  -5   2        1.35        1.07      0.56 o
  -1  -5   2      306.87      334.85      4.72 o
   0  -5   2        3.45        3.65      0.84 o
   1  -5   2       26.83       26.57      0.35 o
   2  -5   2       31.50       34.75      0.61 o
   3  -5   2      184.83      171.37      3.69 o
   4  -5   2       19.35       17.11      0.58 o
   5  -5   2        7.54        9.87      2.51 o
   6  -5   2       25.90       26.95      1.03 o
   7  -5   2       50.43       49.28      3.02 o
   8  -5   2       14.79       12.87      3.67 o
   9  -5   2        2.13        0.95      1.12 o
  -7  -4   2        1.90        5.07      1.69 o
  -6  -4   2       20.05       19.61      1.14 o
  -5  -4   2       45.51       40.52      1.26 o
  -4  -4   2       41.32       40.26      0.98 o
  -3  -4   2        8.19        9.32      0.58 o
  -2  -4   2       74.46       75.45      1.48 o
  -1  -4   2       19.80       21.68      0.79 o
   0  -4   2       31.41       30.37      1.11 o
   1  -4   2      778.27      790.67     13.00 o
   2  -4   2      370.88      358.30      3.32 o
   3  -4   2        2.83        5.05      1.04 o
   4  -4   2       35.20       38.47      0.84 o
   5  -4   2        6.24        6.11      0.84 o
   6  -4   2       36.28       36.95      1.13 o
   7  -4   2       55.10       53.95      2.67 o
   8  -4   2       12.27       15.51      1.32 o
   9  -4   2        6.98        9.90      2.32 o
  -8  -3   2        2.17        1.57      0.94 o
  -7  -3   2        4.28        4.82      0.94 o
  -6  -3   2       17.33       17.95      1.52 o
  -5  -3   2        0.07        0.30      0.65 o
  -4  -3   2       66.59       76.27      1.26 o
  -3  -3   2      163.36      181.62      2.10 o
  -2  -3   2      350.09      391.33      4.17 o
  -1  -3   2     1755.52     1965.52     37.12 o
   0  -3   2       14.39       18.87      0.44 o
   1  -3   2      804.88      845.29      6.88 o
   2  -3   2     1105.87     1148.11     11.21 o
   3  -3   2      511.19      534.83      6.22 o
   4  -3   2      232.23      245.95      2.90 o
   5  -3   2       28.05       28.06      1.13 o
   6  -3   2        3.20        2.09      0.70 o
   7  -3   2       45.90       47.43      2.20 o
   8  -3   2       11.92       11.15      1.34 o
   9  -3   2        3.46        4.00      1.02 o
  -8  -2   2        0.59        0.92      0.88 o
  -7  -2   2        0.41        0.77      0.93 o
  -6  -2   2       12.33        9.27      2.85 o
  -5  -2   2       34.33       38.61      1.62 o
  -4  -2   2       37.23       39.83      1.55 o
  -3  -2   2       25.89       24.26      0.59 o
  -2  -2   2      352.30      368.09      3.81 o
  -1  -2   2      421.08      437.48     14.29 o
   0  -2   2     4008.10     3754.94     73.87 o
   1  -2   2     9022.89     8311.83    106.98 o
   2  -2   2      507.75      457.24      4.94 o
   3  -2   2      316.91      326.27      3.58 o
   4  -2   2        8.50        8.99      0.98 o
   5  -2   2      268.26      253.08      4.10 o
   6  -2   2       47.12       52.89      2.11 o
   7  -2   2       14.25       14.85      1.02 o
   8  -2   2       18.39       17.63      2.09 o
   9  -2   2        7.84        9.36      1.13 o
  -9  -1   2        8.12        7.32      1.20 o
  -8  -1   2        8.87       10.31      1.14 o
  -7  -1   2       22.15       21.49      2.69 o
  -6  -1   2      216.09      224.09      3.13 o
  -5  -1   2       37.25       38.10      1.17 o
  -4  -1   2        0.35        1.08      0.49 o
  -3  -1   2     1055.46     1094.19     13.42 o
  -2  -1   2       29.57       23.56      0.62 o
  -1  -1   2       28.65       40.12      0.67 o
   0  -1   2      259.76      203.55      1.97 o
   1  -1   2       75.29       70.57      1.37 o
   2  -1   2       99.50       98.30      1.69 o
   3  -1   2        5.87        6.58      0.49 o
   4  -1   2      718.37      784.42      9.53 o
   5  -1   2       62.18       64.82      2.03 o
   6  -1   2       32.72       31.03      1.12 o
   7  -1   2       29.82       26.88      1.41 o
   8  -1   2        1.23        1.72      0.82 o
   9  -1   2        0.07       -0.65      0.84 o
  -9   0   2        0.63        0.71      0.95 o
  -8   0   2        0.99        1.13      0.86 o
  -7   0   2       21.91       25.18      1.28 o
  -6   0   2      291.18      274.60      3.71 o
  -5   0   2       18.71       18.72      0.75 o
  -4   0   2       15.72       16.00      0.57 o
  -3   0   2       71.48       63.37      1.69 o
  -2   0   2     1164.93     1206.80     14.73 o
  -1   0   2     1052.02     1055.98     11.76 o
   0   0   2     1091.60     1103.15     10.27 o
   1   0   2     1547.74     1575.41     16.00 o
   2   0   2      388.32      393.66      4.79 o
   3   0   2      161.86      168.25      2.05 o
   4   0   2        3.66        3.19      0.54 o
   5   0   2       13.26       14.22      0.85 o
   6   0   2       23.35       26.12      1.07 o
   7   0   2      132.74      129.21      2.78 o
   8   0   2        4.50        2.52      1.07 o
   9   0   2        1.32        1.58      1.35 o
  -9   1   2        1.71        1.81      1.03 o
  -8   1   2       62.35       53.21      1.76 o
  -7   1   2      143.43      135.54      2.33 o
  -6   1   2       88.24       84.16      1.58 o
  -5   1   2       65.08       74.68      1.27 o
  -4   1   2       17.35       18.62      1.02 o
  -3   1   2        9.57       10.36      1.00 o
  -2   1   2     1117.02     1155.06     14.19 o
  -1   1   2     6940.82     6214.71    121.83 o
   0   1   2       29.88       24.15      0.79 o
   1   1   2       72.02       70.96      1.18 o
   2   1   2      732.08      804.69      9.61 o
   3   1   2      473.99      503.64      6.17 o
   4   1   2       20.00       19.86      1.53 o
   5   1   2       37.21       41.50      1.25 o
   6   1   2       10.14        9.63      1.95 o
   7   1   2        0.83        0.55      1.29 o
   8   1   2        6.25        5.41      1.02 o
  -9   2   2        3.99        4.38      1.17 o
  -8   2   2       10.38       13.38      1.27 o
  -7   2   2       63.31       63.99      2.30 o
  -6   2   2       63.41       65.79      2.90 o
  -5   2   2      124.55      110.54      1.64 o
  -4   2   2     1855.72     1928.17     26.37 o
  -3   2   2     1572.35     1716.77     22.47 o
  -2   2   2      322.41      310.16      3.49 o
  -1   2   2       29.72       36.82      0.67 o
   0   2   2       20.81       31.04      0.42 o
   1   2   2      209.87      186.21      3.53 o
   2   2   2      159.92      152.32      2.07 o
   3   2   2       20.68       17.10      0.82 o
   4   2   2        8.26        8.36      0.71 o
   5   2   2        0.99        0.21      0.71 o
   6   2   2      163.21      154.71      3.00 o
   7   2   2       15.64        9.94      1.31 o
   8   2   2        8.68        9.18      1.39 o
  -9   3   2        6.75        4.65      2.09 o
  -8   3   2        0.25       -0.29      0.67 o
  -7   3   2        0.64        0.38      0.61 o
  -6   3   2       27.45       29.40      1.19 o
  -5   3   2       24.03       21.21      0.79 o
  -4   3   2        4.05        4.05      0.53 o
  -3   3   2       42.02       39.36      1.14 o
  -2   3   2      432.92      403.59      4.46 o
  -1   3   2       39.70       55.15      1.16 o
   0   3   2      804.80      874.39     14.66 o
   1   3   2      383.88      349.54      5.61 o
   2   3   2        2.43        2.27      1.16 o
   3   3   2      152.68      134.93      2.20 o
   4   3   2       10.13        9.37      1.79 o
   5   3   2        0.05        0.53      0.78 o
   6   3   2        1.70        1.89      0.81 o
   7   3   2       33.79       30.47      1.42 o
  -9   4   2        5.42        5.44      1.19 o
  -8   4   2        5.11        5.94      0.97 o
  -7   4   2        3.71        3.35      1.09 o
  -6   4   2       58.07       57.80      1.31 o
  -5   4   2       71.04       72.77      1.59 o
  -4   4   2       65.08       65.83      1.16 o
  -3   4   2       39.10       38.83      0.84 o
  -2   4   2        2.82        1.38      0.48 o
  -1   4   2      328.51      338.36      5.48 o
   0   4   2       33.66       31.65      1.62 o
   1   4   2      231.31      229.55      3.94 o
   2   4   2      148.14      129.69      2.78 o
   3   4   2        5.53        4.45      1.07 o
   4   4   2       87.81       76.29      1.85 o
   5   4   2       19.61       20.12      1.09 o
   6   4   2        0.09        0.29      0.95 o
   7   4   2        0.08       -0.08      1.35 o
  -9   5   2        0.12       -0.05      0.87 o
  -8   5   2        3.33        4.22      0.87 o
  -7   5   2        1.61        2.33      0.74 o
  -6   5   2       33.79       33.03      2.18 o
  -5   5   2       52.27       54.68      1.49 o
  -4   5   2       38.23       37.63      1.00 o
  -3   5   2       42.07       41.58      0.95 o
  -2   5   2      172.57      179.55      5.15 o
  -1   5   2       28.48       29.42      1.11 o
   0   5   2       19.04       22.60      1.07 o
   1   5   2      466.21      569.52     23.06 o
   2   5   2        2.19        0.42      0.88 o
   3   5   2        0.75        1.72      1.02 o
   4   5   2        6.23        6.03      1.21 o
   5   5   2       45.82       56.15      2.41 o
   6   5   2       11.08       14.89      1.86 o
  -9   6   2       10.47        8.76      1.35 o
  -8   6   2       13.38       14.86      1.37 o
  -7   6   2       31.05       35.49      2.55 o
  -6   6   2        4.14        4.32      0.75 o
  -5   6   2        3.51        6.74      1.69 o
  -4   6   2       37.01       35.60      3.41 o
  -3   6   2       18.16       20.13      0.35 o
  -2   6   2       95.74      101.80      3.20 o
  -1   6   2        0.99        2.69      1.39 o
   0   6   2       10.58        8.84      0.74 o
   1   6   2       18.01       20.59      1.00 o
   2   6   2       42.19       44.17      1.86 o
   3   6   2        0.81        0.97      1.76 o
   4   6   2        0.86        0.60      1.07 o
   5   6   2        5.14        7.47      2.74 o
  -8   7   2        2.16        2.04      1.10 o
  -7   7   2       22.72       23.00      1.46 o
  -6   7   2       17.19       17.34      1.28 o
  -5   7   2       34.31       34.23      0.78 o
  -4   7   2        6.77        5.40      0.30 o
  -3   7   2       77.72       77.15      1.83 o
  -2   7   2        2.39        1.02      1.44 o
  -1   7   2       16.41       13.83      1.21 o
   0   7   2        3.18        2.45      1.20 o
   1   7   2       64.74       62.44      1.76 o
   2   7   2        0.07        0.43      0.65 o
   3   7   2        0.63        0.46      1.81 o
   4   7   2        4.05        2.60      1.39 o
  -8   8   2        0.56        0.20      0.82 o
  -7   8   2        9.30        9.97      1.04 o
  -6   8   2       37.25       33.98      1.13 o
  -5   8   2       16.26       15.56      2.00 o
  -4   8   2       17.69       15.68      1.33 o
  -3   8   2        6.08        6.36      1.16 o
  -2   8   2        0.56        1.30      0.93 o
  -1   8   2       11.89       12.76      1.30 o
   0   8   2       31.47       30.75      1.44 o
   1   8   2        0.10        0.00      0.59 o
   2   8   2        0.06        0.38      0.72 o
   3   8   2        0.19        0.99      0.85 o
  -7   9   2        0.02       -0.31      0.40 o
  -6   9   2        0.00       -0.26      0.80 o
  -5   9   2        3.62        3.39      0.90 o
  -4   9   2        2.14        1.21      1.11 o
  -3   9   2       40.30       38.42      3.11 o
  -2   9   2       17.64       18.42      1.53 o
  -1   9   2        9.73        8.40      0.95 o
   0   9   2        1.25        1.56      0.97 o
   1   9   2       19.29       21.79      3.71 o
  -5  10   2        0.46        0.74      1.21 o
  -4  10   2        0.58        0.32      1.11 o
  -3  10   2        5.86        8.26      1.44 o
  -2  10   2        0.04        1.16      2.00 o
  -1  10   2       10.30       11.18      1.12 o
   1 -11   3        0.47        0.45      0.64 o
   2 -11   3        0.72        0.70      1.58 o
   3 -11   3        0.02        0.88      0.93 o
   4 -11   3        4.61        3.80      1.11 o
  -1 -10   3       56.53       57.09      3.27 o
   0 -10   3       58.57       60.99      2.11 o
   1 -10   3        0.65        0.23      0.56 o
   2 -10   3        4.16        5.89      0.97 o
   3 -10   3        3.78        3.94      1.02 o
   4 -10   3       13.39       14.96      1.05 o
   5 -10   3       16.87       19.36      0.89 o
   6 -10   3        0.25        0.32      0.58 o
  -3  -9   3       44.27       48.83      3.60 o
  -2  -9   3        6.58        5.97      0.46 o
  -1  -9   3       10.90       10.78      0.53 o
   0  -9   3       23.90       30.21      1.66 o
   1  -9   3        2.64        2.37      1.35 o
   2  -9   3       13.12       11.32      0.97 o
   3  -9   3        3.40        2.41      0.47 o
   4  -9   3       35.42       33.80      0.79 o
   5  -9   3        0.04        0.08      0.56 o
   6  -9   3        0.14        0.20      0.53 o
   7  -9   3        7.25        7.36      0.69 o
  -4  -8   3        1.74        1.32      1.00 o
  -3  -8   3        4.67        5.41      0.64 o
  -2  -8   3       24.13       20.97      1.01 o
  -1  -8   3       47.53       48.83      0.94 o
   0  -8   3       13.53       13.64      0.61 o
   1  -8   3        3.76        2.11      0.33 o
   2  -8   3       36.20       32.73      0.85 o
   3  -8   3        2.11        4.98      0.47 o
   4  -8   3        4.51        4.67      0.63 o
   5  -8   3       49.09       45.61      0.97 o
   6  -8   3        0.51       -0.30      0.44 o
   7  -8   3       36.48       38.24      1.14 o
   8  -8   3        0.84        0.93      0.86 o
  -5  -7   3        1.13        1.25      1.67 o
  -4  -7   3        3.91        3.70      0.65 o
  -3  -7   3        0.08       -0.05      0.35 o
  -2  -7   3        3.86        4.49      0.77 o
  -1  -7   3        6.44        6.29      0.62 o
   0  -7   3        0.08        0.36      0.39 o
   1  -7   3       70.84       67.53      0.97 o
   2  -7   3        0.62        0.74      0.42 o
   3  -7   3       86.38       87.83      1.17 o
   4  -7   3       57.15       51.46      1.00 o
   5  -7   3       38.54       34.81      1.27 o
   6  -7   3       46.12       47.76      1.27 o
   7  -7   3       10.48       11.99      0.81 o
   8  -7   3        1.89        2.04      1.18 o
  -6  -6   3        1.40        0.93      0.97 o
  -5  -6   3        0.21        0.09      0.74 o
  -4  -6   3      113.41      108.76      2.55 o
  -3  -6   3        0.77        0.19      1.07 o
  -2  -6   3       37.26       34.19      0.83 o
  -1  -6   3       59.47       61.83      0.94 o
   0  -6   3       70.19       66.15      1.02 o
   1  -6   3      453.60      456.44      4.40 o
   2  -6   3        4.58        4.53      0.31 o
   3  -6   3       69.60       71.24      1.54 o
   4  -6   3       25.42       27.98      1.13 o
   5  -6   3      128.61      124.75      1.52 o
   6  -6   3       62.49       61.35      1.64 o
   7  -6   3        0.60        0.26      0.50 o
   8  -6   3        1.87        3.16      0.71 o
   9  -6   3       11.51       14.38      1.36 o
  -7  -5   3        6.12        4.36      0.98 o
  -6  -5   3        1.16        0.40      0.96 o
  -5  -5   3        1.66        1.78      0.57 o
  -4  -5   3      333.02      318.45      5.80 o
  -3  -5   3       25.17       28.17      1.11 o
  -2  -5   3       42.23       36.11      0.69 o
  -1  -5   3       35.47       40.80      0.94 o
   0  -5   3      179.20      152.53      2.41 o
   1  -5   3      103.77      110.72      1.11 o
   2  -5   3        8.17       11.89      0.87 o
   3  -5   3        0.61        0.37      0.32 o
   4  -5   3      209.45      209.77      2.11 o
   5  -5   3       85.92       81.31      1.26 o
   6  -5   3        6.36        7.36      0.60 o
   7  -5   3       13.92       14.52      0.96 o
   8  -5   3       15.44       15.10      1.18 o
   9  -5   3       65.71       66.72      2.05 o
  -8  -4   3        2.25        3.89      0.84 o
  -7  -4   3        0.08        0.15      0.57 o
  -6  -4   3       67.63       66.41      1.39 o
  -5  -4   3       89.35       82.20      1.42 o
  -4  -4   3       91.17       82.75      1.51 o
  -3  -4   3       37.30       36.19      0.71 o
  -2  -4   3        7.04        7.52      0.93 o
  -1  -4   3       52.00       50.88      1.09 o
   0  -4   3       97.82       95.68      1.16 o
   1  -4   3       23.46       34.16      0.47 o
   2  -4   3      577.25      642.52      5.99 o
   3  -4   3        5.81        4.61      0.38 o
   4  -4   3      105.60      104.03      1.43 o
   5  -4   3        1.37        4.61      1.62 o
   6  -4   3        2.16        2.10      0.82 o
   7  -4   3        8.40        9.97      1.51 o
   8  -4   3       48.23       52.40      3.64 o
   9  -4   3        3.02        3.71      1.33 o
  -8  -3   3        0.47        0.93      0.69 o
  -7  -3   3       25.47       24.96      1.24 o
  -6  -3   3       14.59       13.35      0.88 o
  -5  -3   3       14.97       12.54      0.70 o
  -4  -3   3      109.44      110.24      1.76 o
  -3  -3   3       96.68      113.10      3.04 o
  -2  -3   3      101.00      110.37      1.18 o
  -1  -3   3       16.04       18.76      0.58 o
   0  -3   3     3047.36     3083.41     66.63 o
   1  -3   3       75.05       65.60      0.60 o
   2  -3   3        0.46        0.81      0.26 o
   3  -3   3       10.45        9.45      0.64 o
   4  -3   3       63.35       67.77      1.30 o
   5  -3   3      202.14      214.48      2.85 o
   6  -3   3       87.82       84.88      3.43 o
   7  -3   3        3.13        3.48      0.84 o
   8  -3   3        9.91        7.62      3.43 o
   9  -3   3        0.10        0.36      1.06 o
  -8  -2   3        3.64        4.33      1.11 o
  -7  -2   3        5.53        4.68      0.69 o
  -6  -2   3       86.68       87.58      1.54 o
  -5  -2   3        1.04        0.70      0.61 o
  -4  -2   3        5.35        3.69      0.97 o
  -3  -2   3      353.29      380.71      5.71 o
  -2  -2   3     1042.73     1137.35     18.56 o
  -1  -2   3        0.04        0.18      0.22 o
   0  -2   3      406.44      442.92      3.20 o
   1  -2   3     3651.51     3727.59     39.56 o
   2  -2   3      786.47      831.85      7.84 o
   3  -2   3      184.18      190.35      2.16 o
   4  -2   3        3.75        2.89      0.63 o
   5  -2   3       58.13       60.02      1.50 o
   6  -2   3        9.54       11.50      0.87 o
   7  -2   3       88.73       86.53      2.85 o
   8  -2   3        0.00       -0.41      0.77 o
   9  -2   3        1.58        2.17      1.66 o
  -9  -1   3        1.72        2.53      0.82 o
  -8  -1   3        0.05       -0.81      0.81 o
  -7  -1   3        3.13        1.67      0.64 o
  -6  -1   3      267.43      252.06      3.79 o
  -5  -1   3        0.73        0.03      0.41 o
  -4  -1   3       10.00        9.18      0.49 o
  -3  -1   3      103.52      110.01      2.34 o
  -2  -1   3       25.40       27.58      0.58 o
  -1  -1   3     2524.01     2365.51     30.91 o
   0  -1   3     1469.76     1307.65     30.30 o
   1  -1   3       90.25       73.84      0.83 o
   2  -1   3      388.80      401.68      3.50 o
   3  -1   3      309.73      329.31      3.69 o
   4  -1   3      153.67      164.26      2.17 o
   5  -1   3      147.15      146.70      2.53 o
   6  -1   3        6.11        6.62      1.00 o
   7  -1   3        0.16        0.21      0.85 o
   8  -1   3       19.16       17.44      2.48 o
   9  -1   3        1.50        0.39      1.46 o
  -9   0   3       18.16       21.11      2.16 o
  -8   0   3        1.11        1.02      0.67 o
  -7   0   3       19.55       20.78      1.13 o
  -6   0   3        0.51        0.37      0.66 o
  -5   0   3        4.47        4.68      0.90 o
  -4   0   3      244.93      261.34      4.90 o
  -3   0   3      140.30      156.17      2.02 o
  -2   0   3      739.40      707.20      7.78 o
  -1   0   3      879.27      827.96      9.17 o
   0   0   3     1927.67     1944.43     20.53 o
   1   0   3     2801.70     2812.12     32.47 o
   2   0   3      320.82      335.59      3.64 o
   3   0   3       43.55       49.63      0.95 o
   4   0   3        0.08        1.01      0.62 o
   5   0   3       24.69       24.00      1.18 o
   6   0   3      125.95      120.03      2.44 o
   7   0   3        3.49        2.22      0.83 o
   8   0   3        7.75        8.15      1.05 o
  -9   1   3        1.94        1.78      0.98 o
  -8   1   3       10.19       10.38      1.07 o
  -7   1   3       72.47       68.53      1.75 o
  -6   1   3        5.59        3.78      0.75 o
  -5   1   3       61.02       61.18      1.10 o
  -4   1   3       61.15       72.73      1.07 o
  -3   1   3      439.28      442.67      4.77 o
  -2   1   3       61.23       64.09      0.82 o
  -1   1   3      910.36      976.28     11.19 o
   0   1   3        2.79        1.27      0.15 o
   1   1   3      221.93      243.86      2.20 o
   2   1   3      261.98      293.67      3.47 o
   3   1   3        3.91        1.33      0.80 o
   4   1   3        0.93        0.96      0.55 o
   5   1   3        3.68        5.65      0.76 o
   6   1   3       60.81       59.03      1.51 o
   7   1   3       21.77       19.01      1.69 o
   8   1   3        0.00        0.63      1.06 o
  -9   2   3        4.79        4.22      1.16 o
  -8   2   3        0.36       -0.43      0.79 o
  -7   2   3        1.96        2.31      0.67 o
  -6   2   3       60.08       58.54      2.09 o
  -5   2   3       55.79       56.64      1.86 o
  -4   2   3      137.14      113.86      1.73 o
  -3   2   3        9.18        9.54      0.55 o
  -2   2   3      938.76      945.06     13.02 o
  -1   2   3        6.02        7.99      0.43 o
   0   2   3      147.59      156.98      2.04 o
   1   2   3      172.43      158.24      1.79 o
   2   2   3      226.45      228.57      3.50 o
   3   2   3      470.48      452.26      6.66 o
   4   2   3       32.34       33.33      1.06 o
   5   2   3       10.07        7.98      1.06 o
   6   2   3        2.10        1.79      0.80 o
   7   2   3       16.91       15.81      1.99 o
  -9   3   3       10.00       12.26      1.36 o
  -8   3   3        1.07        1.61      0.93 o
  -7   3   3        0.56        0.71      0.71 o
  -6   3   3       79.15       81.27      1.51 o
  -5   3   3        0.33        1.16      0.51 o
  -4   3   3      229.29      238.63      3.11 o
  -3   3   3      103.25      110.57      1.63 o
  -2   3   3      749.72      730.34     10.74 o
  -1   3   3      604.47      627.30      7.26 o
   0   3   3      727.79      789.29     13.27 o
   1   3   3        0.91        0.51      0.25 o
   2   3   3       42.41       36.10      2.09 o
   3   3   3       33.73       38.09      1.23 o
   4   3   3       40.64       38.34      1.20 o
   5   3   3       22.23       19.10      1.35 o
   6   3   3        2.30        1.90      0.82 o
   7   3   3        1.96        7.97      2.78 o
  -9   4   3        0.05        0.51      0.98 o
  -8   4   3        2.27        2.32      0.77 o
  -7   4   3       31.37       30.76      1.08 o
  -6   4   3        0.29        1.00      0.59 o
  -5   4   3      175.12      172.34      4.62 o
  -4   4   3      140.77      132.74      1.87 o
  -3   4   3      126.51      116.98      1.61 o
  -2   4   3       30.95       26.01      1.16 o
  -1   4   3      211.86      228.85      3.85 o
   0   4   3       78.38       68.93      1.35 o
   1   4   3      108.93      115.37      1.32 o
   2   4   3      123.60      122.27      2.78 o
   3   4   3      143.30      158.69      3.62 o
   4   4   3        0.08       -0.88      1.81 o
   5   4   3        8.62        8.02      0.94 o
   6   4   3        8.73        8.80      1.10 o
  -9   5   3        0.63        0.03      0.72 o
  -8   5   3        0.22       -0.05      0.62 o
  -7   5   3        4.14        3.73      0.98 o
  -6   5   3        1.84        1.41      0.77 o
  -5   5   3      181.57      175.12      2.92 o
  -4   5   3       38.47       36.06      1.02 o
  -3   5   3        4.55        4.08      1.00 o
  -2   5   3       20.34       21.44      1.07 o
  -1   5   3       82.75       70.62      1.76 o
   0   5   3       29.16       25.26      0.84 o
   1   5   3       23.55       26.27      1.00 o
   2   5   3       20.15       17.26      1.04 o
   3   5   3       55.56       50.21      2.04 o
   4   5   3        1.69        0.74      1.07 o
   5   5   3        2.82        0.97      2.18 o
   6   5   3        3.56        3.29      1.62 o
  -9   6   3        2.30        1.76      0.92 o
  -8   6   3       13.34       12.74      2.11 o
  -7   6   3        0.01        0.17      0.64 o
  -6   6   3        0.41       -0.13      0.61 o
  -5   6   3       47.04       47.05      1.31 o
  -4   6   3       32.37       33.90      1.53 o
  -3   6   3        3.40        3.42      1.01 o
  -2   6   3        5.22        7.98      1.02 o
  -1   6   3      149.51      151.73      4.27 o
   0   6   3       44.68       50.29      1.47 o
   1   6   3      145.37      137.25      2.64 o
   2   6   3        4.96        5.46      0.56 o
   3   6   3        5.91        9.33      0.90 o
   4   6   3       10.34        8.68      1.53 o
   5   6   3        5.51        6.87      2.88 o
  -8   7   3       12.72       11.76      1.42 o
  -7   7   3        2.65        2.32      0.85 o
  -6   7   3       25.06       26.75      1.23 o
  -5   7   3       33.96       36.32      1.67 o
  -4   7   3       72.42       67.48      2.95 o
  -3   7   3       23.61       22.09      1.44 o
  -2   7   3        6.73        3.62      1.72 o
  -1   7   3       74.65       73.36      2.18 o
   0   7   3        0.13        0.46      0.79 o
   1   7   3       28.29       26.87      2.74 o
   2   7   3        0.55        1.03      0.75 o
   3   7   3        1.93        1.32      1.21 o
   4   7   3        0.04       -0.05      1.16 o
  -7   8   3        0.01        0.36      0.40 o
  -6   8   3        0.06       -0.17      0.47 o
  -5   8   3        3.04        2.16      0.40 o
  -4   8   3       21.59       19.46      1.10 o
  -3   8   3        2.93        2.69      1.07 o
  -2   8   3       10.24        9.61      1.30 o
  -1   8   3       36.67       32.86      1.25 o
   0   8   3        3.40        2.08      0.77 o
   1   8   3        2.46        4.72      0.90 o
   2   8   3       20.12       19.61      1.46 o
  -6   9   3       21.89       22.70      1.79 o
  -5   9   3        1.30        1.73      0.90 o
  -4   9   3        8.31       11.04      1.44 o
  -3   9   3        0.71        0.79      1.07 o
  -2   9   3        0.44        0.28      1.02 o
  -1   9   3        1.71        2.06      1.02 o
   0   9   3       10.56       11.70      1.32 o
   1   9   3        0.28       -0.23      0.79 o
  -3  10   3        2.39        2.27      2.27 o
   1 -11   4        3.99        6.51      1.53 o
   2 -11   4        7.27       10.16      1.11 o
   3 -11   4        2.98        3.25      1.67 o
  -2 -10   4        0.92        0.98      0.73 o
  -1 -10   4        0.01        0.29      0.61 o
   0 -10   4        1.28        0.33      0.41 o
   1 -10   4       32.28       34.46      1.23 o
   2 -10   4        8.77       11.55      1.02 o
   3 -10   4       27.87       22.80      1.62 o
   4 -10   4        0.09       -0.16      0.37 o
   5 -10   4        5.42        7.10      0.61 o
   6 -10   4        8.59       12.53      2.25 o
  -3  -9   4       44.18       50.96      1.83 o
  -2  -9   4       33.63       42.81      0.95 o
  -1  -9   4        2.58        3.95      1.32 o
   0  -9   4        0.18        0.25      0.33 o
   1  -9   4        0.95        1.65      0.39 o
   2  -9   4       62.58       61.39      1.72 o
   3  -9   4       72.74       68.41      2.34 o
   4  -9   4       26.45       26.19      0.77 o
   5  -9   4       19.53       21.15      0.83 o
   6  -9   4        1.35        1.48      0.69 o
   7  -9   4        7.90        6.74      1.03 o
  -4  -8   4        1.40        2.16      0.60 o
  -3  -8   4        0.16        0.22      0.40 o
  -2  -8   4       42.61       36.70      1.22 o
  -1  -8   4       15.17       18.04      0.61 o
   0  -8   4       21.19       22.60      1.02 o
   1  -8   4        0.42        0.21      0.41 o
   2  -8   4       21.86       20.59      0.60 o
   3  -8   4       47.78       54.90      0.95 o
   4  -8   4       15.75       15.13      0.58 o
   5  -8   4        0.02       -0.31      0.55 o
   6  -8   4        0.01        0.33      0.45 o
   7  -8   4        2.20        2.35      0.71 o
   8  -8   4        4.79        6.58      0.90 o
  -5  -7   4        0.04        0.37      0.79 o
  -4  -7   4       55.27       47.95      2.32 o
  -3  -7   4        0.00        0.25      0.40 o
  -2  -7   4        1.18        0.35      0.28 o
  -1  -7   4        0.21        1.56      0.32 o
   0  -7   4       39.37       40.90      0.62 o
   1  -7   4        7.22        5.63      0.76 o
   2  -7   4        1.01        0.78      0.41 o
   3  -7   4       13.39       13.13      0.48 o
   4  -7   4        2.41        1.49      0.52 o
   5  -7   4        4.55        5.47      0.51 o
   6  -7   4        1.94        0.98      0.48 o
   7  -7   4       13.21       16.85      1.26 o
   8  -7   4        1.42        1.86      0.68 o
  -6  -6   4        0.15       -0.09      1.39 o
  -5  -6   4        0.13        0.28      0.74 o
  -4  -6   4       14.89       13.64      1.02 o
  -3  -6   4        2.33        4.72      0.79 o
  -2  -6   4       11.63       11.16      0.40 o
  -1  -6   4       38.62       44.13      0.61 o
   0  -6   4       15.88       17.73      0.70 o
   1  -6   4        2.07        1.19      0.26 o
   2  -6   4        2.45        3.42      0.30 o
   3  -6   4        0.60        0.97      0.32 o
   4  -6   4      138.71      125.13      1.57 o
   5  -6   4        4.55        5.08      0.54 o
   6  -6   4        0.25        0.79      0.54 o
   7  -6   4        0.66        0.69      0.54 o
   8  -6   4        0.16        0.18      0.68 o
  -7  -5   4        3.92        2.78      0.70 o
  -6  -5   4        0.25       -0.34      0.62 o
  -5  -5   4        0.19        0.38      0.46 o
  -4  -5   4        7.06        7.66      1.44 o
  -3  -5   4       64.09       66.40      1.53 o
  -2  -5   4      248.37      261.92      3.90 o
  -1  -5   4      229.39      251.44      2.36 o
   0  -5   4      477.30      456.39      5.15 o
   1  -5   4      202.84      193.38      2.64 o
   2  -5   4       27.33       20.98      0.66 o
   3  -5   4       21.35       19.01      0.60 o
   4  -5   4      239.32      256.02      2.78 o
   5  -5   4       18.81       19.78      1.07 o
   6  -5   4       18.45       19.84      0.83 o
   7  -5   4        0.63       -0.16      0.57 o
   8  -5   4       58.13       59.23      2.81 o
   9  -5   4       13.57       14.38      2.92 o
  -8  -4   4        0.03        0.07      0.59 o
  -7  -4   4        0.03       -0.07      0.52 o
  -6  -4   4       13.38       15.68      0.75 o
  -5  -4   4       65.94       69.24      1.21 o
  -4  -4   4       93.61       92.31      1.87 o
  -3  -4   4       29.13       28.26      1.11 o
  -2  -4   4      150.80      155.38      6.36 o
  -1  -4   4      262.85      267.65      2.28 o
   0  -4   4       43.72       45.61      0.52 o
   1  -4   4      235.18      227.07      2.87 o
   2  -4   4     1360.73     1358.26     14.21 o
   3  -4   4       33.93       38.80      0.91 o
   4  -4   4       97.69      102.25      1.20 o
   5  -4   4       33.87       31.04      0.79 o
   6  -4   4        2.53        2.88      0.53 o
   7  -4   4        0.10        0.74      0.67 o
   8  -4   4       27.55       31.28      1.58 o
   9  -4   4        0.26       -0.02      0.58 o
  -8  -3   4        0.98        2.60      1.21 o
  -7  -3   4       23.20       24.92      0.93 o
  -6  -3   4        0.03        0.29      0.47 o
  -5  -3   4      359.48      356.41      4.41 o
  -4  -3   4       79.77       83.58      2.48 o
  -3  -3   4       86.51       94.94      2.51 o
  -2  -3   4       43.07       42.50      0.61 o
  -1  -3   4       64.12       66.57      0.69 o
   0  -3   4     1398.95     1392.63     14.03 o
   1  -3   4      190.83      204.96      4.25 o
   2  -3   4      567.76      548.14      5.88 o
   3  -3   4        0.61        0.84      0.32 o
   4  -3   4       14.16       18.83      0.57 o
   5  -3   4       57.67       57.93      1.24 o
   6  -3   4       18.45       17.38      1.16 o
   7  -3   4        0.02        0.86      1.19 o
   8  -3   4       22.08       17.90      1.58 o
   9  -3   4       12.25       14.25      1.25 o
  -8  -2   4        9.19       11.35      1.74 o
  -7  -2   4       20.94       23.89      1.10 o
  -6  -2   4       48.03       43.76      1.48 o
  -5  -2   4      157.73      155.91      2.05 o
  -4  -2   4       52.85       52.48      1.67 o
  -3  -2   4       48.40       44.80      0.88 o
  -2  -2   4      920.28      962.85     28.91 o
  -1  -2   4      568.48      594.13      6.14 o
   0  -2   4      104.18      110.34      1.31 o
   1  -2   4     1196.29     1246.10     10.62 o
   2  -2   4       35.07       34.00      0.59 o
   3  -2   4     1098.00     1151.20     12.09 o
   4  -2   4       84.14       71.18      1.21 o
   5  -2   4      134.48      125.98      1.95 o
   6  -2   4        1.69        0.84      0.62 o
   7  -2   4       25.59       24.80      1.18 o
   8  -2   4       59.73       59.30      6.40 o
  -9  -1   4        2.84        4.17      0.84 o
  -8  -1   4        3.70        3.70      0.88 o
  -7  -1   4       29.77       29.21      1.76 o
  -6  -1   4      103.74      104.38      1.72 o
  -5  -1   4      447.30      443.76      7.08 o
  -4  -1   4        7.30       10.49      0.77 o
  -3  -1   4     1223.41     1314.59     16.32 o
  -2  -1   4      570.10      591.08     10.46 o
  -1  -1   4      496.24      503.87      4.07 o
   0  -1   4       27.14       24.36      0.89 o
   1  -1   4     1213.77     1192.73     11.56 o
   2  -1   4      435.10      427.57      3.90 o
   3  -1   4        2.83        3.90      0.51 o
   4  -1   4       23.50       27.71      0.87 o
   5  -1   4       32.57       31.26      1.72 o
   6  -1   4       44.45       45.53      1.30 o
   7  -1   4       19.04       20.69      1.79 o
   8  -1   4        0.08        0.49      1.36 o
  -9   0   4        4.59        4.38      1.46 o
  -8   0   4        3.42        2.10      0.84 o
  -7   0   4        0.28        0.93      1.42 o
  -6   0   4       58.27       62.90      1.27 o
  -5   0   4        2.32        2.95      0.62 o
  -4   0   4       15.20       19.24      0.74 o
  -3   0   4     2183.00     2400.23     33.18 o
  -2   0   4       26.17       38.68      0.70 o
  -1   0   4      248.55      256.43      2.08 o
   0   0   4      200.16      177.64      1.84 o
   1   0   4      396.77      404.16      2.98 o
   2   0   4      135.48      137.47      1.37 o
   3   0   4       72.50       79.18      1.43 o
   4   0   4       22.26       19.14      0.81 o
   5   0   4       28.65       26.51      1.06 o
   6   0   4        5.05        4.91      0.90 o
   7   0   4       11.61        8.43      1.22 o
   8   0   4        1.23        1.58      0.88 o
  -9   1   4        5.60        5.63      0.88 o
  -8   1   4       11.87       14.14      2.53 o
  -7   1   4      106.57      101.29      1.77 o
  -6   1   4       21.03       26.00      1.88 o
  -5   1   4        9.29       10.34      1.28 o
  -4   1   4        2.46        2.84      0.42 o
  -3   1   4       36.78       41.90      0.81 o
  -2   1   4      373.31      353.90      3.81 o
  -1   1   4        3.39        2.88      0.30 o
   0   1   4     1231.67     1332.58     13.39 o
   1   1   4      119.81      129.04      1.53 o
   2   1   4       69.07       69.19      1.04 o
   3   1   4       18.94       15.65      0.70 o
   4   1   4        7.14        8.80      0.76 o
   5   1   4       29.48       26.62      1.34 o
   6   1   4        6.78        5.38      1.09 o
   7   1   4        0.12        0.48      0.75 o
   8   1   4        4.58        4.26      1.03 o
  -9   2   4       12.32       13.55      1.07 o
  -8   2   4       12.64       12.65      2.30 o
  -7   2   4       26.26       32.14      1.21 o
  -6   2   4        2.85        4.69      1.14 o
  -5   2   4       13.22       15.97      0.85 o
  -4   2   4      325.94      349.42      4.02 o
  -3   2   4      120.89      134.73      1.61 o
  -2   2   4       77.63       91.49      1.81 o
  -1   2   4        0.06        0.30      0.26 o
   0   2   4     1166.81     1344.31     15.43 o
   1   2   4       36.46       51.77      0.86 o
   2   2   4       79.94       77.96      0.97 o
   3   2   4       38.30       38.86      1.02 o
   4   2   4      370.59      375.60      5.00 o
   5   2   4       28.44       28.50      2.34 o
   6   2   4        0.83        1.92      0.81 o
   7   2   4        3.12        3.63      0.98 o
  -9   3   4        0.00        0.27      0.72 o
  -8   3   4        8.71       11.48      1.07 o
  -7   3   4        0.00       -0.17      0.67 o
  -6   3   4        2.40        1.83      0.70 o
  -5   3   4      197.95      205.65      2.99 o
  -4   3   4       34.41       35.69      0.84 o
  -3   3   4       22.36       27.26      0.72 o
  -2   3   4      204.76      217.50      2.71 o
  -1   3   4       95.30      111.37      2.90 o
   0   3   4      115.40      116.64      1.53 o
   1   3   4        2.07        2.25      0.35 o
   2   3   4       58.13       47.98      0.74 o
   3   3   4        0.04        0.70      0.49 o
   4   3   4       31.42       29.37      1.14 o
   5   3   4       17.97       15.93      1.25 o
   6   3   4       23.91       22.00      1.51 o
   7   3   4        0.10        0.75      0.90 o
  -9   4   4        0.00       -0.15      0.83 o
  -8   4   4       13.38       11.00      2.18 o
  -7   4   4        0.87        1.85      0.69 o
  -6   4   4        1.78        2.11      0.61 o
  -5   4   4       19.29       21.74      1.42 o
  -4   4   4        2.34        2.82      0.68 o
  -3   4   4        4.05        4.85      0.52 o
  -2   4   4      278.41      261.24      4.94 o
  -1   4   4       16.65       19.07      0.97 o
   0   4   4       81.07       75.76      3.09 o
   1   4   4        6.60        9.92      0.79 o
   2   4   4      340.04      327.59      6.77 o
   3   4   4      176.19      165.84      2.16 o
   4   4   4        2.42        2.41      2.04 o
   5   4   4        0.16        0.97      1.21 o
   6   4   4        0.78       -0.01      0.77 o
  -9   5   4        3.62        2.72      1.60 o
  -8   5   4       15.09       15.08      1.07 o
  -7   5   4       49.19       44.91      1.34 o
  -6   5   4        0.02        0.05      0.63 o
  -5   5   4        3.66        2.94      0.69 o
  -4   5   4      100.93      106.42      2.64 o
  -3   5   4        0.56        1.52      0.68 o
  -2   5   4       38.41       36.98      1.39 o
  -1   5   4       73.93       68.49      1.81 o
   0   5   4       18.59       11.33      2.34 o
   1   5   4       12.70       16.08      1.07 o
   2   5   4       69.82       77.76      1.88 o
   3   5   4       76.23       75.35      1.12 o
   4   5   4        0.97        0.50      0.35 o
   5   5   4        3.68        4.45      0.59 o
  -8   6   4        0.11        0.26      0.85 o
  -7   6   4       23.79       19.76      3.62 o
  -6   6   4        1.34        2.23      1.28 o
  -5   6   4       96.79       93.71      5.75 o
  -4   6   4       27.47       28.42      1.08 o
  -3   6   4       21.32       14.28      1.94 o
  -2   6   4       60.27       54.80      1.86 o
  -1   6   4        2.44        2.32      1.58 o
   0   6   4        2.40        5.20      0.72 o
   1   6   4        5.46        4.59      1.31 o
   2   6   4        0.21        0.63      0.69 o
   3   6   4        0.29        0.46      1.11 o
   4   6   4        0.00       -0.37      1.21 o
  -8   7   4        0.48        1.16      0.87 o
  -7   7   4        7.07       10.08      1.02 o
  -6   7   4       16.36       18.56      2.41 o
  -5   7   4       14.72       13.78      1.58 o
  -4   7   4        5.97        5.43      0.73 o
  -3   7   4       39.85       43.66      1.81 o
  -2   7   4        7.95        7.38      1.16 o
  -1   7   4        9.09        9.37      1.21 o
   0   7   4        2.88        3.38      0.99 o
   1   7   4        8.56        7.36      0.90 o
   2   7   4        0.45        1.25      1.00 o
   3   7   4        6.83        9.38      1.13 o
  -7   8   4        7.75       13.19      2.02 o
  -6   8   4        7.65        6.01      0.63 o
  -5   8   4        8.26        7.82      1.00 o
  -4   8   4        9.51        8.07      2.23 o
  -3   8   4        0.37       -0.74      1.02 o
  -2   8   4        0.91        1.30      1.81 o
  -1   8   4        8.49       11.54      2.58 o
   0   8   4        0.30       -0.32      0.74 o
   1   8   4       18.53       22.43      2.64 o
   2   8   4        1.57        2.65      1.15 o
  -5   9   4        1.60        1.86      1.30 o
  -4   9   4        1.86        0.32      1.90 o
  -3   9   4        9.42        7.89      1.48 o
  -2   9   4        2.80        1.07      1.16 o
  -1   9   4        2.91        4.16      0.98 o
   0   9   4        0.45        0.54      0.90 o
   1 -11   5       22.32       21.69      1.10 o
   2 -11   5        0.31        0.51      0.74 o
   3 -11   5        0.38        1.07      0.84 o
  -2 -10   5        1.43        1.26      0.44 o
  -1 -10   5        4.43        6.62      0.55 o
   0 -10   5       14.42       17.44      0.55 o
   1 -10   5       18.30       22.55      2.27 o
   2 -10   5        4.81        6.45      0.88 o
   3 -10   5        1.45        1.36      0.79 o
   4 -10   5        0.15        0.09      0.37 o
   5 -10   5        1.35        2.00      0.56 o
   6 -10   5       11.48       11.41      2.09 o
  -3  -9   5        2.74        6.26      1.44 o
  -2  -9   5        8.97       12.09      0.79 o
  -1  -9   5        5.40        6.41      0.46 o
   0  -9   5        0.02        0.71      0.33 o
   1  -9   5        0.66        0.24      0.43 o
   2  -9   5        1.24        0.09      0.36 o
   3  -9   5        2.59        1.16      0.37 o
   4  -9   5        6.29        6.69      0.90 o
   5  -9   5       11.76       11.71      1.08 o
   6  -9   5        0.47        0.27      0.46 o
   7  -9   5        1.01        1.00      0.57 o
  -4  -8   5       63.29       67.60      1.33 o
  -3  -8   5       50.01       49.70      0.97 o
  -2  -8   5        5.33        2.33      0.39 o
  -1  -8   5       38.48       40.54      1.20 o
   0  -8   5        0.10        0.14      0.27 o
   1  -8   5       61.72       55.48      1.07 o
   2  -8   5        1.40        1.36      0.48 o
   3  -8   5       17.23       17.20      0.77 o
   4  -8   5        0.72        0.53      0.37 o
   5  -8   5       25.45       24.49      0.95 o
   6  -8   5      100.76       94.43      1.48 o
   7  -8   5        0.16        0.15      0.58 o
  -5  -7   5        0.20        0.00      1.07 o
  -4  -7   5        1.90        0.84      0.47 o
  -3  -7   5       21.86       17.87      0.81 o
  -2  -7   5        0.06        0.38      0.31 o
  -1  -7   5       72.88       76.29      0.99 o
   0  -7   5        7.54        9.71      0.59 o
   1  -7   5       23.39       16.64      0.52 o
   2  -7   5       24.02       24.87      0.56 o
   3  -7   5       86.67       77.36      3.27 o
   4  -7   5       33.94       31.46      0.70 o
   5  -7   5        1.95        2.15      0.60 o
   6  -7   5        5.90        5.90      0.95 o
   7  -7   5       14.74       18.06      1.30 o
   8  -7   5       15.93       19.20      2.04 o
  -6  -6   5        0.87        1.81      0.84 o
  -5  -6   5       71.90       67.84      1.86 o
  -4  -6   5        4.33        3.39      1.21 o
  -3  -6   5        7.30       10.77      1.21 o
  -2  -6   5        8.61       10.58      0.66 o
  -1  -6   5       54.40       46.79      0.59 o
   0  -6   5       47.64       47.22      2.16 o
   1  -6   5      104.91       98.70      1.12 o
   2  -6   5        1.63        1.66      0.29 o
   3  -6   5      474.54      455.41      4.57 o
   4  -6   5       67.53       68.22      0.99 o
   5  -6   5        0.81        0.50      0.43 o
   6  -6   5        0.00       -0.09      0.42 o
   7  -6   5        0.95        0.64      0.71 o
   8  -6   5       11.47       15.91      0.94 o
  -7  -5   5        1.54        1.50      0.60 o
  -6  -5   5        0.08       -0.58      0.58 o
  -5  -5   5        1.51        1.60      0.46 o
  -4  -5   5       24.91       30.86      1.67 o
  -3  -5   5       19.59       16.37      0.61 o
  -2  -5   5      282.43      273.77      4.29 o
  -1  -5   5       14.48       15.63      0.47 o
   0  -5   5      207.30      217.62      2.43 o
   1  -5   5       16.24       12.44      0.42 o
   2  -5   5      555.58      509.03      4.11 o
   3  -5   5      125.07      127.68      1.34 o
   4  -5   5        7.59        5.63      0.53 o
   5  -5   5       72.85       68.93      1.06 o
   6  -5   5       23.58       23.52      0.77 o
   7  -5   5        0.02        0.06      0.49 o
   8  -5   5        0.45        0.45      0.82 o
  -8  -4   5        3.51        3.34      1.76 o
  -7  -4   5        1.56        1.67      0.68 o
  -6  -4   5        1.62        2.54      0.63 o
  -5  -4   5      184.72      191.06      2.43 o
  -4  -4   5       63.08       61.94      1.16 o
  -3  -4   5      266.79      286.64      8.98 o
  -2  -4   5      298.38      315.71      4.25 o
  -1  -4   5       11.79       12.70      0.59 o
   0  -4   5       79.03       65.74      1.26 o
   1  -4   5      602.24      647.52      5.32 o
   2  -4   5     1613.88     1734.78     16.44 o
   3  -4   5      342.90      374.47      3.61 o
   4  -4   5       39.40       35.28      0.72 o
   5  -4   5        4.36        4.25      0.57 o
   6  -4   5       18.51       19.41      1.23 o
   7  -4   5        1.43        1.24      0.66 o
   8  -4   5        7.14        8.55      1.39 o
  -8  -3   5        2.11        2.02      0.79 o
  -7  -3   5       15.13       15.53      1.51 o
  -6  -3   5       13.04       15.20      0.67 o
  -5  -3   5        9.04       10.46      1.21 o
  -4  -3   5       16.93       14.84      0.51 o
  -3  -3   5       65.35       59.65      0.84 o
  -2  -3   5       11.18       11.71      0.35 o
  -1  -3   5      151.20      132.50      1.30 o
   0  -3   5       11.33        6.70      0.51 o
   1  -3   5      225.71      261.47      1.98 o
   2  -3   5      664.95      682.90      5.58 o
   3  -3   5       19.61       19.36      0.53 o
   4  -3   5       34.10       38.36      1.41 o
   5  -3   5       98.89       99.88      1.48 o
   6  -3   5       52.27       52.18      1.21 o
   7  -3   5        2.92        2.82      0.70 o
   8  -3   5        0.05        0.21      0.67 o
  -8  -2   5       11.92       11.19      0.96 o
  -7  -2   5       24.81       22.45      0.86 o
  -6  -2   5       10.55       10.67      1.05 o
  -5  -2   5        2.25        2.00      0.46 o
  -4  -2   5        0.79        0.56      0.30 o
  -3  -2   5      121.69      113.32      1.27 o
  -2  -2   5       31.42       54.00      2.06 o
  -1  -2   5        8.56        8.35      0.65 o
   0  -2   5       33.37       31.00      0.50 o
   1  -2   5      275.50      275.32      2.69 o
   2  -2   5       27.99       33.41      0.78 o
   3  -2   5       22.20       24.82      0.54 o
   4  -2   5        0.30        0.14      0.45 o
   5  -2   5       98.43       88.03      1.27 o
   6  -2   5        1.84        0.94      0.59 o
   7  -2   5       13.34       13.10      1.20 o
   8  -2   5        0.32        0.20      0.68 o
  -9  -1   5        0.59        0.49      0.66 o
  -8  -1   5        5.31        6.85      1.07 o
  -7  -1   5       14.14       14.11      0.93 o
  -6  -1   5      142.79      138.57      2.25 o
  -5  -1   5        4.51        5.49      0.58 o
  -4  -1   5       39.13       39.32      1.01 o
  -3  -1   5      561.23      545.98      5.97 o
  -2  -1   5        2.79        4.81      0.39 o
  -1  -1   5      231.74      216.67      2.11 o
   0  -1   5       11.31       11.01      0.52 o
   1  -1   5       46.59       46.91      0.84 o
   2  -1   5        3.54        2.03      0.28 o
   3  -1   5       72.12       69.10      0.96 o
   4  -1   5       23.36       26.81      1.05 o
   5  -1   5        0.14        0.52      0.45 o
   6  -1   5      115.78      120.15      2.46 o
   7  -1   5       16.41       15.89      2.48 o
   8  -1   5        0.00       -0.72      1.00 o
  -9   0   5        0.01        0.90      0.69 o
  -8   0   5        0.01       -0.07      0.90 o
  -7   0   5        0.02        0.31      0.87 o
  -6   0   5      130.71      126.10      4.01 o
  -5   0   5       14.23       15.21      0.72 o
  -4   0   5        0.54        0.81      0.37 o
  -3   0   5       20.12       28.07      0.60 o
  -2   0   5       33.95       37.62      0.57 o
  -1   0   5       68.62       73.59      0.91 o
   0   0   5      438.74      436.59      3.80 o
   1   0   5      178.72      170.59      1.35 o
   2   0   5       20.03       19.90      0.58 o
   3   0   5      467.66      464.10      4.60 o
   4   0   5        0.29        0.46      0.40 o
   5   0   5       36.81       33.92      1.13 o
   6   0   5        0.17        0.33      0.65 o
   7   0   5       37.79       40.14      1.46 o
   8   0   5        0.00       -0.41      1.42 o
  -9   1   5        8.37        6.49      2.25 o
  -8   1   5        2.41        2.40      0.69 o
  -7   1   5        3.86        5.59      0.78 o
  -6   1   5        1.16        1.13      0.49 o
  -5   1   5      232.49      249.18      3.27 o
  -4   1   5       25.25       25.21      0.95 o
  -3   1   5       98.47       97.98      1.29 o
  -2   1   5      142.98      134.73      1.44 o
  -1   1   5       98.21      106.58      1.27 o
   0   1   5      614.48      649.62      7.31 o
   1   1   5       44.28       33.22      1.11 o
   2   1   5        2.57        2.47      0.42 o
   3   1   5       34.86       37.58      0.68 o
   4   1   5      160.72      156.59      2.02 o
   5   1   5        0.57        0.13      0.44 o
   6   1   5        0.87        1.52      0.77 o
   7   1   5        2.28        2.49      0.90 o
  -9   2   5        4.10        3.40      1.44 o
  -8   2   5        2.24        2.26      1.14 o
  -7   2   5       12.41       13.12      0.84 o
  -6   2   5        5.77        4.38      0.72 o
  -5   2   5      101.51      107.22      1.78 o
  -4   2   5      239.05      246.36      3.12 o
  -3   2   5      645.80      614.69      7.91 o
  -2   2   5        9.23        8.62      0.98 o
  -1   2   5      267.40      276.60      2.86 o
   0   2   5       11.60       12.43      0.47 o
   1   2   5      279.97      287.17      6.87 o
   2   2   5      213.60      209.44      3.22 o
   3   2   5      297.16      282.73      2.92 o
   4   2   5      120.34      128.99      1.62 o
   5   2   5        6.02        5.51      0.56 o
   6   2   5       13.82       13.14      1.37 o
   7   2   5        0.00        0.16      0.56 o
  -9   3   5        0.37        0.65      0.73 o
  -8   3   5        1.75        2.81      0.73 o
  -7   3   5       23.49       24.09      1.55 o
  -6   3   5        9.53        9.15      0.67 o
  -5   3   5       25.33       25.26      1.02 o
  -4   3   5       76.14       74.83      1.25 o
  -3   3   5       59.19       63.71      1.08 o
  -2   3   5      261.90      265.33      5.22 o
  -1   3   5        9.70       10.19      0.36 o
   0   3   5        9.92       12.42      0.68 o
   1   3   5        1.55        1.15      0.36 o
   2   3   5        0.47        1.38      0.30 o
   3   3   5      231.97      218.95      3.46 o
   4   3   5       21.59       26.13      0.95 o
   5   3   5       26.06       28.80      0.87 o
   6   3   5        2.36        6.04      0.69 o
  -9   4   5        2.22        1.09      0.82 o
  -8   4   5       33.53       30.35      1.97 o
  -7   4   5       23.03       21.69      1.21 o
  -6   4   5        2.71        1.83      0.79 o
  -5   4   5       57.42       62.22      1.31 o
  -4   4   5        3.25        2.28      0.72 o
  -3   4   5      235.05      225.90      3.20 o
  -2   4   5       17.47       16.57      1.44 o
  -1   4   5       60.35       58.88      1.58 o
   0   4   5      136.07      121.16      2.46 o
   1   4   5        7.00        7.72      0.60 o
   2   4   5       32.41       40.54      1.25 o
   3   4   5        5.88        5.00      0.39 o
   4   4   5       12.45       13.57      0.86 o
   5   4   5        8.98        6.38      0.90 o
   6   4   5        2.55        2.53      0.74 o
  -9   5   5        3.20        1.81      0.90 o
  -8   5   5        4.69        3.73      1.07 o
  -7   5   5        5.50        6.11      1.01 o
  -6   5   5        1.83        1.65      0.67 o
  -5   5   5      182.49      181.68      2.74 o
  -4   5   5      226.08      210.32      3.40 o
  -3   5   5       87.80       85.46      1.67 o
  -2   5   5        4.51        5.57      0.93 o
  -1   5   5        0.03       -0.42      0.74 o
   0   5   5        0.11       -0.04      0.59 o
   1   5   5        2.15        0.90      0.61 o
   2   5   5        0.03       -0.06      0.16 o
   3   5   5       24.75       24.08      1.28 o
   4   5   5        2.50        3.54      0.70 o
   5   5   5        3.26        3.34      1.62 o
  -8   6   5        0.59        1.38      0.82 o
  -7   6   5       10.87       12.38      1.20 o
  -6   6   5        4.05        4.01      0.95 o
  -5   6   5        9.28       10.21      1.81 o
  -4   6   5       57.12       57.37      1.95 o
  -3   6   5       19.36       19.44      1.30 o
  -2   6   5        4.23        3.11      0.97 o
  -1   6   5        6.10        5.57      1.72 o
   0   6   5       11.39       10.81      0.93 o
   1   6   5       15.08       18.71      1.03 o
   2   6   5        0.03        0.53      0.89 o
   3   6   5       10.17       12.48      1.67 o
   4   6   5        2.03        2.64      1.48 o
  -7   7   5        0.78        0.81      0.96 o
  -6   7   5        0.43        0.72      1.28 o
  -5   7   5        4.45        4.47      1.14 o
  -4   7   5       14.75       13.13      2.37 o
  -3   7   5       14.34       14.01      1.39 o
  -2   7   5        5.65        4.92      1.11 o
  -1   7   5        0.00        0.42      0.67 o
   0   7   5        3.10        1.10      0.92 o
   1   7   5       14.67       21.16      1.67 o
   2   7   5        0.08        0.95      1.02 o
   3   7   5       11.55       15.31      1.33 o
  -6   8   5        0.01        0.72      1.00 o
  -5   8   5        3.14        2.90      0.90 o
  -4   8   5        6.73        5.99      1.35 o
  -3   8   5        4.65        4.50      1.25 o
  -2   8   5        0.90        1.39      1.90 o
  -1   8   5       13.93       11.58      1.39 o
   0   8   5       11.11       10.17      1.86 o
   1   8   5        0.27        0.10      0.98 o
  -4   9   5        0.28        0.28      1.95 o
  -3   9   5        9.17       12.90      1.62 o
  -2   9   5        3.25        3.01      0.97 o
   2 -11   6        4.58        4.87      0.84 o
  -1 -10   6        6.13        4.30      0.42 o
   0 -10   6       13.39       10.88      0.63 o
   1 -10   6        2.43        3.42      0.39 o
   2 -10   6        0.00        0.19      0.56 o
   3 -10   6        1.48        1.97      0.84 o
   4 -10   6        8.17        9.36      0.97 o
   5 -10   6        0.28        0.54      0.50 o
  -3  -9   6        5.08        7.14      1.14 o
  -2  -9   6        1.52        5.15      1.37 o
  -1  -9   6        3.80        6.54      0.44 o
   0  -9   6        0.06        0.29      0.48 o
   1  -9   6       68.20       76.81      1.19 o
   2  -9   6       13.76       13.84      0.59 o
   3  -9   6        2.10        1.43      0.38 o
   4  -9   6       24.80       26.61      0.90 o
   5  -9   6        0.09        0.05      0.38 o
   6  -9   6        0.41        0.46      0.48 o
  -4  -8   6       15.44       23.78      3.16 o
  -3  -8   6       10.13        8.14      0.94 o
  -2  -8   6        4.43        5.49      0.49 o
  -1  -8   6       10.94       15.47      0.49 o
   0  -8   6        0.50        1.02      0.33 o
   1  -8   6        3.87        4.49      2.00 o
   2  -8   6       43.47       45.28      0.87 o
   3  -8   6       10.71       12.61      1.08 o
   4  -8   6       17.17       18.50      0.78 o
   5  -8   6        0.58        1.13      0.50 o
   6  -8   6        5.02        5.20      0.59 o
   7  -8   6       10.07       10.91      1.03 o
  -5  -7   6        2.78        2.13      1.25 o
  -4  -7   6       12.76       17.24      0.66 o
  -3  -7   6        1.30        0.46      0.34 o
  -2  -7   6        0.40        0.42      0.33 o
  -1  -7   6        2.93        3.65      0.36 o
   0  -7   6       57.07       62.19      1.98 o
   1  -7   6        7.24        8.13      0.47 o
   2  -7   6       66.72       67.77      0.90 o
   3  -7   6      162.55      156.96      3.34 o
   4  -7   6       35.43       33.08      1.61 o
   5  -7   6        7.42        8.09      0.60 o
   6  -7   6        0.96        0.57      0.63 o
   7  -7   6       18.19       21.27      1.68 o
  -6  -6   6        0.33        0.84      0.70 o
  -5  -6   6       30.00       26.73      1.07 o
  -4  -6   6        0.91        0.82      0.41 o
  -3  -6   6        1.53        1.53      0.39 o
  -2  -6   6        0.08       -0.14      0.25 o
  -1  -6   6        1.20        2.20      0.32 o
   0  -6   6        0.15        0.06      0.20 o
   1  -6   6       96.04       86.82      1.05 o
   2  -6   6      128.29      131.22      1.33 o
   3  -6   6       91.46       99.82      1.17 o
   4  -6   6        6.83        8.82      0.81 o
   5  -6   6       10.06       10.99      0.56 o
   6  -6   6        6.30        6.29      0.81 o
   7  -6   6        0.11        0.19      0.52 o
   8  -6   6       10.25       12.83      0.90 o
  -7  -5   6        4.55        5.64      0.62 o
  -6  -5   6        2.16        1.57      0.58 o
  -5  -5   6        1.28        0.88      0.38 o
  -4  -5   6       20.67       16.57      0.79 o
  -3  -5   6       21.15       22.55      0.98 o
  -2  -5   6       65.95       53.31      1.86 o
  -1  -5   6       13.70       16.40      0.54 o
   0  -5   6        0.28       -0.08      0.22 o
   1  -5   6        7.74        7.33      0.33 o
   2  -5   6      142.01      125.04      2.16 o
   3  -5   6        1.06        0.53      0.35 o
   4  -5   6       50.07       45.53      1.97 o
   5  -5   6        6.41        8.20      0.59 o
   6  -5   6       50.15       45.56      1.00 o
   7  -5   6        6.02        6.15      1.36 o
   8  -5   6        1.94        1.69      0.68 o
  -7  -4   6        0.08        0.05      0.52 o
  -6  -4   6        3.80        4.33      1.21 o
  -5  -4   6       17.25       19.09      0.59 o
  -4  -4   6        3.14        1.57      0.37 o
  -3  -4   6       17.19       18.78      1.79 o
  -2  -4   6        4.74        5.32      0.39 o
  -1  -4   6      253.36      256.85      5.10 o
   0  -4   6      210.21      184.26      2.67 o
   1  -4   6      301.01      300.40      2.29 o
   2  -4   6       90.18       94.65      0.99 o
   3  -4   6      144.68      152.30      1.64 o
   4  -4   6        6.30        8.92      0.48 o
   5  -4   6        3.94        3.85      0.50 o
   6  -4   6       18.33       21.64      0.87 o
   7  -4   6        0.77        0.00      0.49 o
   8  -4   6        0.16        0.44      0.72 o
  -8  -3   6        9.28       12.41      0.77 o
  -7  -3   6        1.06        1.00      0.46 o
  -6  -3   6       67.64       65.73      1.29 o
  -5  -3   6      285.51      284.14      3.61 o
  -4  -3   6      409.26      410.60      4.71 o
  -3  -3   6        0.56        0.95      0.23 o
  -2  -3   6        4.38        5.53      0.60 o
  -1  -3   6      414.25      397.98      6.45 o
   0  -3   6      281.60      295.95      3.36 o
   1  -3   6       41.29       27.03      0.53 o
   2  -3   6      188.51      185.12      1.60 o
   3  -3   6      186.20      178.67      2.15 o
   4  -3   6       29.40       28.06      0.67 o
   5  -3   6       29.04       35.85      1.06 o
   6  -3   6        0.00       -0.27      0.53 o
   7  -3   6        7.87        8.03      0.84 o
   8  -3   6        1.42        2.39      0.82 o
  -8  -2   6       18.06       19.76      1.67 o
  -7  -2   6        3.45        5.53      0.57 o
  -6  -2   6       23.88       23.00      0.84 o
  -5  -2   6      236.51      246.16      2.87 o
  -4  -2   6       24.62       22.52      0.72 o
  -3  -2   6        4.93        5.73      0.42 o
  -2  -2   6      669.89      667.90      6.31 o
  -1  -2   6      316.63      313.63      5.01 o
   0  -2   6        0.10        0.14      0.12 o
   1  -2   6      120.57      120.77      1.01 o
   2  -2   6      501.58      491.71      5.79 o
   3  -2   6       26.09       26.22      0.56 o
   4  -2   6        1.56        0.84      0.40 o
   5  -2   6       11.47       12.87      1.19 o
   6  -2   6        0.73        0.10      0.50 o
   7  -2   6        1.17        2.59      0.84 o
   8  -2   6       30.15       29.75      2.87 o
  -9  -1   6       28.43       29.57      1.80 o
  -8  -1   6        3.81        3.10      0.64 o
  -7  -1   6       22.43       19.81      0.75 o
  -6  -1   6      176.00      175.93      2.28 o
  -5  -1   6       20.86       21.45      0.60 o
  -4  -1   6       98.45       82.90      1.18 o
  -3  -1   6       24.98       22.12      0.44 o
  -2  -1   6        3.77        5.79      0.26 o
  -1  -1   6       33.46       29.25      0.28 o
   0  -1   6      155.05      154.78      2.53 o
   1  -1   6      450.54      474.09      3.78 o
   2  -1   6       55.56       60.68      0.90 o
   3  -1   6        6.53        5.19      0.53 o
   4  -1   6      194.30      184.63      2.37 o
   5  -1   6        1.86        0.90      0.47 o
   6  -1   6       47.42       55.02      2.15 o
   7  -1   6        2.23        1.78      0.69 o
   8  -1   6        1.27        0.39      0.64 o
  -9   0   6       18.35       18.08      1.24 o
  -8   0   6        6.48        5.28      0.86 o
  -7   0   6        0.49        0.11      0.58 o
  -6   0   6        0.61        0.57      0.42 o
  -5   0   6       23.40       26.19      0.77 o
  -4   0   6      164.17      178.29      2.17 o
  -3   0   6      187.76      216.60      2.23 o
  -2   0   6       68.29       73.61      0.98 o
  -1   0   6      142.54      138.63      3.32 o
   0   0   6       12.11       14.62      0.39 o
   1   0   6      284.51      305.65      2.69 o
   2   0   6      260.10      258.65      2.50 o
   3   0   6       11.17       14.47      0.68 o
   4   0   6      516.00      514.10      6.12 o
   5   0   6      215.56      214.79      3.48 o
   6   0   6        3.42        4.61      0.61 o
   7   0   6        0.44        1.16      0.67 o
  -9   1   6        4.51        2.76      1.32 o
  -8   1   6        1.30        0.94      1.01 o
  -7   1   6        0.03        0.33      0.49 o
  -6   1   6       28.69       24.70      0.95 o
  -5   1   6       18.55       21.82      2.20 o
  -4   1   6      177.22      187.86      2.95 o
  -3   1   6        7.19       10.39      0.41 o
  -2   1   6        3.85        4.42      0.67 o
  -1   1   6       59.28       56.99      0.85 o
   0   1   6       24.98       27.06      0.44 o
   1   1   6      455.81      461.16      6.08 o
   2   1   6       28.07       28.93      0.61 o
   3   1   6       16.32       15.56      0.58 o
   4   1   6        1.66        2.29      0.61 o
   5   1   6        9.73        7.55      0.75 o
   6   1   6        5.99        8.35      0.84 o
   7   1   6        0.03       -0.16      0.55 o
  -9   2   6        0.34        0.52      0.86 o
  -8   2   6        0.29        0.11      0.55 o
  -7   2   6        1.54        0.22      0.58 o
  -6   2   6        0.10        0.05      0.63 o
  -5   2   6        0.34       -0.02      0.36 o
  -4   2   6        6.41        6.04      0.49 o
  -3   2   6      143.68      149.20      2.25 o
  -2   2   6      131.68      124.47      1.44 o
  -1   2   6        1.61        3.41      0.27 o
   0   2   6       29.12       30.13      0.72 o
   1   2   6       55.32       54.64      2.74 o
   2   2   6       42.50       44.21      1.18 o
   3   2   6      241.61      230.94      4.89 o
   4   2   6        3.67        3.73      0.62 o
   5   2   6        7.27        5.92      0.79 o
   6   2   6        0.14        0.02      0.59 o
  -9   3   6        0.02        0.34      0.70 o
  -8   3   6        8.56        6.72      0.82 o
  -7   3   6        7.56        5.14      0.86 o
  -6   3   6        2.46        2.47      0.97 o
  -5   3   6      115.01      114.27      3.97 o
  -4   3   6      128.41      119.72      1.97 o
  -3   3   6      243.32      236.01      2.97 o
  -2   3   6        7.92        6.12      0.47 o
  -1   3   6        6.99        9.73      0.58 o
   0   3   6       10.13       10.11      0.71 o
   1   3   6       61.42       59.80      2.58 o
   2   3   6        1.19        0.68      0.56 o
   3   3   6        0.26        0.63      0.34 o
   4   3   6       32.29       31.17      0.86 o
   5   3   6        0.09       -0.54      0.54 o
   6   3   6        0.01        0.84      0.62 o
  -9   4   6        0.62        0.09      0.69 o
  -8   4   6       13.22       16.59      1.21 o
  -7   4   6        0.00        0.46      0.72 o
  -6   4   6       13.34       13.11      1.88 o
  -5   4   6        4.37        3.87      0.90 o
  -4   4   6      375.71      377.15      5.77 o
  -3   4   6       86.76       88.64      1.03 o
  -2   4   6       17.55       15.17      0.72 o
  -1   4   6       28.21       30.62      1.25 o
   0   4   6       26.42       23.73      0.84 o
   1   4   6        2.93        2.30      0.31 o
   2   4   6        2.30        3.16      0.31 o
   3   4   6        7.49        7.54      0.72 o
   4   4   6        0.04        0.03      0.55 o
   5   4   6        0.49        1.01      0.51 o
  -8   5   6        0.50        0.71      0.74 o
  -7   5   6        2.13        2.55      0.74 o
  -6   5   6        4.72        4.37      0.89 o
  -5   5   6       41.24       41.80      3.02 o
  -4   5   6        1.69        1.24      0.76 o
  -3   5   6        1.55        1.63      0.30 o
  -2   5   6       20.25       21.34      1.25 o
  -1   5   6       15.47       14.45      0.80 o
   0   5   6       29.39       26.02      1.13 o
   1   5   6        8.66        4.83      0.75 o
   2   5   6        9.04       10.07      0.44 o
   3   5   6        2.07        0.14      1.02 o
   4   5   6        3.51        3.48      2.55 o
  -8   6   6        4.89        2.86      1.11 o
  -7   6   6        0.41        0.77      0.89 o
  -6   6   6       10.52        8.27      1.69 o
  -5   6   6       13.74       14.61      1.07 o
  -4   6   6        9.04        8.08      0.87 o
  -3   6   6        9.37        6.59      1.11 o
  -2   6   6        8.34        6.36      1.07 o
  -1   6   6       20.17       12.91      1.10 o
   0   6   6        3.28        3.69      0.75 o
   1   6   6       12.26       16.90      1.16 o
   2   6   6       24.30       25.02      1.26 o
   3   6   6        1.29        1.26      0.90 o
  -7   7   6        0.02        0.32      0.75 o
  -6   7   6        0.20        0.14      0.81 o
  -5   7   6        0.10       -0.48      0.70 o
  -4   7   6        0.01        0.28      0.93 o
  -3   7   6        4.44        7.24      1.25 o
  -2   7   6        4.52        2.88      1.11 o
  -1   7   6        1.62        4.64      1.01 o
   0   7   6        4.82        4.67      0.90 o
   1   7   6        1.23        1.97      1.06 o
   2   7   6        7.94        7.95      1.11 o
  -6   8   6        0.95        0.21      0.79 o
  -5   8   6        2.24        1.58      1.21 o
  -4   8   6        0.44        0.19      1.07 o
  -3   8   6        3.09        3.94      1.30 o
  -2   8   6        8.73       10.97      3.27 o
  -1   8   6        0.98        1.24      1.03 o
   0   8   6        3.24        2.05      1.60 o
  -1 -10   7        0.70        0.80      0.34 o
   0 -10   7        5.73        2.76      0.42 o
   1 -10   7        0.38       -0.14      0.43 o
   2 -10   7       20.90       19.12      0.93 o
   3 -10   7        1.87        1.28      0.82 o
   4 -10   7        5.84        3.34      0.49 o
   5 -10   7        1.14        1.92      0.60 o
  -3  -9   7        1.40        1.82      0.74 o
  -2  -9   7        0.64        2.11      0.48 o
  -1  -9   7        6.56        4.09      0.48 o
   0  -9   7        3.15        2.25      0.33 o
   1  -9   7        2.60        3.94      0.58 o
   2  -9   7       10.13        9.39      0.71 o
   3  -9   7        2.66        4.10      0.68 o
   4  -9   7        0.72        1.01      0.47 o
   5  -9   7        0.41        0.37      0.57 o
   6  -9   7        1.80        2.00      0.72 o
  -4  -8   7       27.54       33.96      2.51 o
  -3  -8   7        0.04        0.07      0.33 o
  -2  -8   7       11.43       12.56      0.64 o
  -1  -8   7        1.63        3.94      1.14 o
   0  -8   7       13.21       13.46      0.42 o
   1  -8   7       13.99       12.65      0.80 o
   2  -8   7        4.66        5.66      0.50 o
   3  -8   7       16.03       14.64      0.60 o
   4  -8   7      197.30      192.21      2.50 o
   5  -8   7        8.58        8.01      0.63 o
   6  -8   7        0.77        0.72      0.48 o
   7  -8   7       10.08        9.49      1.01 o
  -5  -7   7        5.82        5.94      1.25 o
  -4  -7   7       16.45       19.59      0.55 o
  -3  -7   7        3.77        2.64      0.50 o
  -2  -7   7       70.90       78.24      1.95 o
  -1  -7   7       21.54       17.46      0.85 o
   0  -7   7       17.34       19.08      0.42 o
   1  -7   7       55.34       50.42      0.89 o
   2  -7   7       66.16       69.43      0.76 o
   3  -7   7        1.18        0.66      0.46 o
   4  -7   7       73.40       77.25      1.81 o
   5  -7   7        1.60        1.23      0.43 o
   6  -7   7        4.08        4.44      0.55 o
   7  -7   7        2.22        1.78      0.79 o
  -6  -6   7        0.04        0.14      0.56 o
  -5  -6   7        1.57        2.88      0.72 o
  -4  -6   7       18.14       19.68      0.64 o
  -3  -6   7       13.80       13.57      0.54 o
  -2  -6   7       22.02       21.53      0.50 o
  -1  -6   7       11.52       13.43      0.53 o
   0  -6   7        1.75        0.91      0.19 o
   1  -6   7        9.37        9.96      0.70 o
   2  -6   7      886.20      813.05     19.99 o
   3  -6   7      426.38      412.48      4.07 o
   4  -6   7       16.11       15.01      0.52 o
   5  -6   7       14.04       12.42      0.58 o
   6  -6   7       25.91       29.08      1.44 o
   7  -6   7        0.20        0.95      0.56 o
  -7  -5   7        0.00        0.32      0.52 o
  -6  -5   7       40.66       39.44      0.85 o
  -5  -5   7        0.12        0.37      0.79 o
  -4  -5   7      118.38      119.88      1.92 o
  -3  -5   7       25.37       29.92      0.79 o
  -2  -5   7        3.48        3.05      0.84 o
  -1  -5   7       11.68        8.50      0.19 o
   0  -5   7       50.99       45.33      0.56 o
   1  -5   7        3.54        2.34      0.21 o
   2  -5   7       38.10       33.79      0.50 o
   3  -5   7        7.17        3.78      0.38 o
   4  -5   7        1.54        1.91      0.37 o
   5  -5   7        2.06        3.43      0.54 o
   6  -5   7       34.50       36.29      1.16 o
   7  -5   7       39.00       43.20      1.25 o
   8  -5   7        0.21        0.27      0.83 o
  -7  -4   7        0.03        0.13      0.48 o
  -6  -4   7        8.31        9.25      0.93 o
  -5  -4   7        3.97        4.49      0.38 o
  -4  -4   7       18.00       14.82      0.61 o
  -3  -4   7       76.24       74.19      3.20 o
  -2  -4   7       15.57       15.33      1.97 o
  -1  -4   7        6.15        4.59      0.74 o
   0  -4   7      369.53      337.22      4.30 o
   1  -4   7       16.33       13.04      0.35 o
   2  -4   7      105.25      109.00      1.00 o
   3  -4   7       48.87       43.15      0.71 o
   4  -4   7        1.75        2.97      0.45 o
   5  -4   7       39.96       38.11      0.81 o
   6  -4   7        0.04        0.01      0.47 o
   7  -4   7        2.11        2.11      0.60 o
   8  -4   7        2.28        4.06      0.86 o
  -8  -3   7        5.77        5.46      1.39 o
  -7  -3   7        6.93        8.93      0.57 o
  -6  -3   7        0.83       -0.02      0.36 o
  -5  -3   7      255.78      232.05      3.10 o
  -4  -3   7       55.90       51.45      0.67 o
  -3  -3   7       46.32       46.60      1.46 o
  -2  -3   7       28.41       27.75      1.11 o
  -1  -3   7        0.54        0.00      0.51 o
   0  -3   7      144.66      153.40      1.95 o
   1  -3   7        4.36        5.08      0.56 o
   2  -3   7      103.95      117.49      1.02 o
   3  -3   7       24.25       25.73      0.62 o
   4  -3   7       44.37       40.14      0.79 o
   5  -3   7        9.88        8.17      0.62 o
   6  -3   7        1.10        0.76      0.58 o
   7  -3   7        2.78        2.04      0.69 o
   8  -3   7       20.42       25.87      1.97 o
  -8  -2   7        0.04        0.19      0.57 o
  -7  -2   7       10.62       13.35      1.97 o
  -6  -2   7       89.51       94.83      1.36 o
  -5  -2   7       30.48       30.35      0.79 o
  -4  -2   7        8.39        6.78      0.49 o
  -3  -2   7       13.59       14.58      0.36 o
  -2  -2   7       44.73       55.88      1.07 o
  -1  -2   7       89.49      109.09      2.09 o
   0  -2   7      131.18      147.35      3.26 o
   1  -2   7       51.96       46.19      0.74 o
   2  -2   7        0.05       -0.11      0.23 o
   3  -2   7        2.10        2.26      0.40 o
   4  -2   7      168.22      164.31      1.86 o
   5  -2   7       53.21       56.82      1.66 o
   6  -2   7        0.74        0.79      0.59 o
   7  -2   7        2.56        1.94      0.70 o
  -8  -1   7        0.05        0.24      0.82 o
  -7  -1   7        9.05       10.10      1.79 o
  -6  -1   7       12.34       13.39      0.70 o
  -5  -1   7        3.70        2.52      0.46 o
  -4  -1   7      317.01      303.90      8.61 o
  -3  -1   7      123.59      134.10      1.62 o
  -2  -1   7      266.18      265.38      2.90 o
  -1  -1   7       22.43       24.92      0.32 o
   0  -1   7       71.41       63.52      1.42 o
   1  -1   7      120.86      123.40      1.76 o
   2  -1   7        0.43        0.28      0.27 o
   3  -1   7       73.84       74.32      1.81 o
   4  -1   7       63.52       57.97      1.44 o
   5  -1   7       23.93       19.81      0.77 o
   6  -1   7        4.47        6.32      0.75 o
   7  -1   7        8.79       12.10      1.09 o
  -9   0   7        1.10        0.57      0.79 o
  -8   0   7        0.26        0.64      0.66 o
  -7   0   7        3.69        4.68      1.25 o
  -6   0   7       31.02       26.96      0.96 o
  -5   0   7        5.38        4.45      0.53 o
  -4   0   7        5.52        6.42      0.60 o
  -3   0   7      173.64      172.02      2.67 o
  -2   0   7        8.29        6.39      0.32 o
  -1   0   7      205.38      205.74      5.18 o
   0   0   7        5.85        5.65      0.43 o
   1   0   7       46.61       49.66      0.73 o
   2   0   7       20.55       20.32      0.58 o
   3   0   7      143.89      131.08      3.79 o
   4   0   7       38.44       35.96      0.99 o
   5   0   7        3.72        2.59      0.61 o
   6   0   7        5.77        8.11      0.98 o
   7   0   7        0.64        1.31      0.78 o
  -9   1   7        4.31        1.64      1.19 o
  -8   1   7        0.35        0.61      0.55 o
  -7   1   7        6.56        7.17      0.63 o
  -6   1   7        7.79        7.47      0.66 o
  -5   1   7        8.80        9.51      0.61 o
  -4   1   7        2.43        2.72      0.45 o
  -3   1   7       16.91       15.34      0.63 o
  -2   1   7      214.43      219.86      6.26 o
  -1   1   7       12.74       13.16      0.45 o
   0   1   7        9.61       14.48      0.32 o
   1   1   7        6.76        6.85      0.55 o
   2   1   7      174.24      170.22      2.39 o
   3   1   7      227.40      231.05      2.84 o
   4   1   7      126.61      122.58      2.34 o
   5   1   7        0.67        1.64      0.52 o
   6   1   7        1.11        0.54      0.75 o
  -9   2   7        0.40        0.05      0.76 o
  -8   2   7        2.03        1.02      0.59 o
  -7   2   7       14.80       13.23      0.93 o
  -6   2   7       14.83       14.95      0.67 o
  -5   2   7       53.68       48.17      1.12 o
  -4   2   7       20.61       20.22      1.48 o
  -3   2   7      123.11      115.87      2.40 o
  -2   2   7      240.47      231.58      2.60 o
  -1   2   7       52.31       49.41      0.63 o
   0   2   7       36.25       36.46      0.94 o
   1   2   7        0.39        0.63      0.33 o
   2   2   7        3.40        3.87      0.60 o
   3   2   7      103.50      104.96      2.99 o
   4   2   7        6.45        5.71      0.90 o
   5   2   7        0.67        0.24      0.46 o
   6   2   7        0.04        0.44      0.52 o
  -9   3   7        1.08        0.34      0.85 o
  -8   3   7        2.24        0.79      0.77 o
  -7   3   7        0.00        0.44      0.54 o
  -6   3   7        6.08        5.89      0.76 o
  -5   3   7       34.19       32.60      2.99 o
  -4   3   7      328.51      323.80      8.35 o
  -3   3   7       47.43       46.92      1.10 o
  -2   3   7        8.46        9.44      0.53 o
  -1   3   7       45.36       41.66      0.58 o
   0   3   7        8.48        9.44      0.64 o
   1   3   7       47.75       47.50      0.77 o
   2   3   7        2.97        3.05      0.64 o
   3   3   7        0.18        0.37      0.53 o
   4   3   7        1.16        1.56      0.69 o
   5   3   7        0.01        0.16      0.84 o
  -8   4   7        0.28        0.63      0.82 o
  -7   4   7       20.24       19.91      0.95 o
  -6   4   7        8.75        8.25      0.75 o
  -5   4   7       21.60       19.65      0.84 o
  -4   4   7       60.53       59.29      1.44 o
  -3   4   7        6.88        6.22      0.65 o
  -2   4   7       14.47       13.02      1.21 o
  -1   4   7       32.86       30.96      0.90 o
   0   4   7        9.98        6.47      1.95 o
   1   4   7       20.57       17.36      0.80 o
   2   4   7       45.46       43.25      1.67 o
   3   4   7        1.25        0.96      0.58 o
   4   4   7        1.24        0.56      0.39 o
  -8   5   7        7.96        7.52      2.46 o
  -7   5   7        0.24        0.79      0.66 o
  -6   5   7       26.98       28.21      1.08 o
  -5   5   7        0.08        0.48      0.69 o
  -4   5   7       18.65       16.80      0.56 o
  -3   5   7        0.20        0.53      0.42 o
  -2   5   7       26.84       26.91      1.39 o
  -1   5   7        3.09        1.14      0.74 o
   0   5   7        9.61        7.33      0.77 o
   1   5   7        1.92        2.75      0.89 o
   2   5   7       20.58       20.59      1.11 o
   3   5   7        1.42        1.90      2.23 o
  -7   6   7        1.72        2.13      0.84 o
  -6   6   7       36.34       37.47      1.48 o
  -5   6   7        1.08        1.20      0.41 o
  -4   6   7       27.48       24.17      1.67 o
  -3   6   7        4.95        5.24      1.07 o
  -2   6   7        0.83        1.90      0.97 o
  -1   6   7        4.84        6.03      0.80 o
   0   6   7        1.59        1.40      0.91 o
   1   6   7        0.99       -0.08      0.83 o
   2   6   7        3.20        1.73      1.09 o
  -6   7   7        0.91        1.48      0.82 o
  -5   7   7        1.97        2.92      1.16 o
  -4   7   7        0.76        1.02      1.02 o
  -3   7   7        1.45        1.25      1.07 o
  -2   7   7        2.46        3.04      1.03 o
  -1   7   7       17.97       21.72      2.30 o
   0   7   7        1.53        1.23      0.98 o
   1   7   7        5.33        5.30      1.05 o
  -4   8   7        0.55        1.25      1.25 o
  -3   8   7       12.25       10.07      1.53 o
  -2   8   7        0.01        0.46      0.82 o
  -1 -10   8        6.97        8.03      0.97 o
   0 -10   8        0.71        1.35      0.74 o
   1 -10   8        0.02        0.29      0.32 o
   2 -10   8        2.26        1.21      0.93 o
   3 -10   8       21.69       22.83      1.88 o
   4 -10   8        3.18        4.56      0.99 o
  -1  -9   8        3.70        4.86      0.87 o
   0  -9   8        5.68        6.91      0.65 o
   1  -9   8        0.53        0.81      0.32 o
   2  -9   8        0.11        0.33      0.42 o
   3  -9   8        0.27        0.65      0.33 o
   4  -9   8        4.94        6.83      0.49 o
   5  -9   8        0.96        0.28      0.49 o
  -2  -8   8        0.01       -0.06      0.23 o
  -1  -8   8        0.12        0.41      0.23 o
   0  -8   8       28.62       29.22      0.61 o
   1  -8   8        2.39        1.62      0.48 o
   2  -8   8        0.45        0.53      0.41 o
   3  -8   8       39.09       30.14      0.76 o
   4  -8   8       54.76       46.53      0.88 o
   5  -8   8        1.91        1.96      0.45 o
   6  -8   8        0.37        1.15      0.49 o
  -4  -7   8        4.84        5.31      0.35 o
  -3  -7   8       64.21       68.12      1.70 o
  -2  -7   8       26.26       29.33      0.59 o
  -1  -7   8        8.59       10.10      0.39 o
   0  -7   8        7.81        6.51      0.23 o
   1  -7   8        7.19        8.66      1.46 o
   2  -7   8       46.85       49.96      0.70 o
   3  -7   8       23.47       22.86      0.62 o
   4  -7   8       16.29       15.78      0.97 o
   5  -7   8        3.16        3.67      0.56 o
   6  -7   8        6.86        7.84      0.77 o
   7  -7   8        6.78        7.81      1.18 o
  -6  -6   8        0.80        1.25      0.93 o
  -5  -6   8       30.35       33.88      1.67 o
  -4  -6   8        0.57        0.72      0.45 o
  -3  -6   8        1.63        1.84      0.24 o
  -2  -6   8        0.68        0.52      0.14 o
  -1  -6   8       10.01        7.20      0.18 o
   0  -6   8       13.67       14.13      0.31 o
   1  -6   8      131.81      128.69      1.44 o
   2  -6   8       83.04       80.93      1.02 o
   3  -6   8       57.72       53.67      1.39 o
   4  -6   8       12.83       11.79      0.50 o
   5  -6   8        4.66        4.89      0.59 o
   6  -6   8        7.56        8.77      0.63 o
   7  -6   8        0.51        0.86      0.59 o
  -7  -5   8        1.91        1.83      0.46 o
  -6  -5   8        8.01        7.67      0.70 o
  -5  -5   8       23.37       20.48      0.88 o
  -4  -5   8      145.56      147.63      2.16 o
  -3  -5   8       50.92       40.42      1.92 o
  -2  -5   8       24.33       21.90      1.21 o
  -1  -5   8       38.23       30.07      1.30 o
   0  -5   8       76.59       70.65      1.56 o
   1  -5   8       83.79       72.62      2.67 o
   2  -5   8        3.08        2.06      0.31 o
   3  -5   8       83.18       78.45      0.94 o
   4  -5   8        4.93        5.17      0.59 o
   5  -5   8      102.15       98.25      1.35 o
   6  -5   8        3.27        2.67      0.91 o
   7  -5   8        0.07       -0.22      0.59 o
  -7  -4   8       17.97       18.03      0.66 o
  -6  -4   8        4.18        5.84      0.41 o
  -5  -4   8        6.34        8.39      0.43 o
  -4  -4   8      147.53      158.37      2.45 o
  -3  -4   8      160.69      147.75      5.68 o
  -2  -4   8       10.23       18.00      1.11 o
  -1  -4   8       26.48       31.46      2.04 o
   0  -4   8        0.16       -0.19      0.65 o
   1  -4   8       15.09       11.76      0.72 o
   2  -4   8        4.83        6.27      0.37 o
   3  -4   8        5.48        3.80      0.34 o
   4  -4   8        2.20        2.92      0.41 o
   5  -4   8        0.01        0.92      0.45 o
   6  -4   8       15.47       19.35      1.67 o
   7  -4   8        0.07        0.21      0.57 o
  -8  -3   8        1.32        1.32      0.97 o
  -7  -3   8       10.09       12.15      0.67 o
  -6  -3   8        2.72        3.66      0.62 o
  -5  -3   8        4.10        5.24      0.60 o
  -4  -3   8        0.08        0.62      0.28 o
  -3  -3   8        6.62        6.79      0.62 o
  -2  -3   8       38.71       37.31      2.13 o
  -1  -3   8       25.54       23.62      1.76 o
   0  -3   8       50.02       47.00      2.46 o
   1  -3   8       61.09       61.34      0.58 o
   2  -3   8       70.07       86.81      1.67 o
   3  -3   8       28.64       24.45      0.54 o
   4  -3   8       41.35       40.41      0.87 o
   5  -3   8       48.13       47.10      1.17 o
   6  -3   8       18.44       18.27      0.96 o
   7  -3   8        1.52        2.35      0.63 o
  -8  -2   8        0.93        0.62      0.72 o
  -7  -2   8        4.55        5.54      0.81 o
  -6  -2   8        4.48        3.57      0.56 o
  -5  -2   8        4.34        6.87      0.41 o
  -4  -2   8        0.58        0.69      0.34 o
  -3  -2   8        2.85        2.60      0.16 o
  -2  -2   8      290.70      282.68      5.89 o
  -1  -2   8       19.02       20.05      1.58 o
   0  -2   8       21.15       24.98      0.50 o
   1  -2   8        0.10        0.08      0.31 o
   2  -2   8        0.57        0.10      0.22 o
   3  -2   8        9.76       12.14      0.63 o
   4  -2   8       13.84       12.08      0.55 o
   5  -2   8       82.96       74.73      1.21 o
   6  -2   8        2.97        1.94      0.63 o
   7  -2   8        5.10        8.54      1.40 o
  -8  -1   8       19.84       24.52      1.83 o
  -7  -1   8        3.08        2.74      0.57 o
  -6  -1   8        1.82        0.95      0.62 o
  -5  -1   8        0.15        0.78      0.49 o
  -4  -1   8       13.92       10.48      0.34 o
  -3  -1   8      104.77       98.17      1.67 o
  -2  -1   8       31.61       33.78      0.53 o
  -1  -1   8       25.90       30.30      0.38 o
   0  -1   8      220.52      212.22      1.74 o
   1  -1   8      294.76      297.87      3.35 o
   2  -1   8       94.46       96.46      1.17 o
   3  -1   8        5.62        6.88      0.53 o
   4  -1   8        0.15        0.66      0.59 o
   5  -1   8       24.78       27.94      1.04 o
   6  -1   8        1.66        1.36      0.65 o
   7  -1   8        0.69        1.15      0.71 o
  -8   0   8       10.90       13.40      0.75 o
  -7   0   8        3.38        2.80      0.58 o
  -6   0   8        0.01        0.00      0.39 o
  -5   0   8       10.21        9.31      0.53 o
  -4   0   8        0.00        0.16      0.44 o
  -3   0   8       55.31       58.55      0.82 o
  -2   0   8      165.03      148.79      1.69 o
  -1   0   8      231.31      234.31      2.25 o
   0   0   8       13.26       14.47      0.42 o
   1   0   8       11.86       11.75      0.47 o
   2   0   8        8.94       12.33      0.70 o
   3   0   8       52.22       47.54      1.37 o
   4   0   8      207.59      210.26      2.61 o
   5   0   8       63.04       68.95      1.85 o
   6   0   8        6.46        8.41      0.85 o
  -8   1   8        1.25        1.52      0.59 o
  -7   1   8       20.86       18.86      1.04 o
  -6   1   8        2.03        3.74      1.53 o
  -5   1   8       34.66       33.39      0.88 o
  -4   1   8        2.99        4.71      0.60 o
  -3   1   8      373.01      365.61      3.44 o
  -2   1   8       81.44       78.37      1.22 o
  -1   1   8        2.89        2.62      0.36 o
   0   1   8        2.61        4.50      0.39 o
   1   1   8      129.93      125.28      1.81 o
   2   1   8       11.54       13.06      0.61 o
   3   1   8       45.53       46.35      1.17 o
   4   1   8        0.57        1.41      0.47 o
   5   1   8        6.30        5.87      0.68 o
   6   1   8        0.40        0.67      0.69 o
  -8   2   8        1.13        1.03      0.70 o
  -7   2   8        4.55        3.00      0.71 o
  -6   2   8       13.83       12.13      1.05 o
  -5   2   8        5.92        6.66      0.64 o
  -4   2   8        1.35        1.30      0.35 o
  -3   2   8      427.29      430.68      5.40 o
  -2   2   8        2.37        4.79      1.79 o
  -1   2   8        2.85        4.24      0.36 o
   0   2   8       64.13       60.63      0.79 o
   1   2   8      236.88      230.54      4.36 o
   2   2   8       26.07       25.06      0.67 o
   3   2   8        8.19        9.72      0.61 o
   4   2   8       11.78       13.75      0.73 o
   5   2   8       13.06       15.26      1.15 o
  -8   3   8        0.27        0.46      0.59 o
  -7   3   8        9.03        8.07      0.70 o
  -6   3   8        6.65        7.02      0.66 o
  -5   3   8        0.57        0.93      0.60 o
  -4   3   8        0.67        0.78      0.48 o
  -3   3   8       78.26       79.19      1.23 o
  -2   3   8       47.08       45.89      0.93 o
  -1   3   8        2.92        2.89      0.29 o
   0   3   8        0.19        0.22      0.53 o
   1   3   8        2.21        0.98      0.28 o
   2   3   8       12.21       12.54      0.93 o
   3   3   8        0.07        0.32      0.38 o
   4   3   8        0.17        0.65      0.49 o
   5   3   8        0.15        0.07      0.51 o
  -8   4   8        0.00       -0.51      0.66 o
  -7   4   8        8.60        8.83      2.78 o
  -6   4   8        5.94        5.31      1.18 o
  -5   4   8        0.48        0.93      0.56 o
  -4   4   8        0.63        1.38      0.44 o
  -3   4   8       16.23       14.98      0.62 o
  -2   4   8       47.87       51.23      1.04 o
  -1   4   8       12.02        8.66      0.84 o
   0   4   8        2.81        1.64      0.73 o
   1   4   8        3.64        4.66      0.91 o
   2   4   8        3.20        2.87      1.00 o
   3   4   8        5.25        5.80      1.39 o
   4   4   8        2.14        1.11      1.35 o
  -7   5   8        7.60        9.84      0.90 o
  -6   5   8        2.40        3.05      0.72 o
  -5   5   8        2.87        1.81      0.55 o
  -4   5   8        0.60        0.31      0.26 o
  -3   5   8        1.41        1.41      0.18 o
  -2   5   8        0.31        0.56      0.84 o
  -1   5   8       10.65        8.31      0.77 o
   0   5   8        0.45        1.43      0.81 o
   1   5   8        1.26        1.27      0.70 o
   2   5   8       10.06       15.95      2.37 o
   3   5   8       17.57       17.91     11.81 o
  -7   6   8        7.99        9.84      0.98 o
  -6   6   8        2.45        3.96      0.46 o
  -5   6   8        0.52        0.05      0.84 o
  -4   6   8        7.04        6.59      1.95 o
  -3   6   8        2.10        3.20      1.07 o
  -2   6   8       19.96       21.89      1.88 o
  -1   6   8        2.50        2.14      0.77 o
   0   6   8        0.48        0.93      0.74 o
   1   6   8        0.95        1.59      0.82 o
  -5   7   8        0.01        0.51      1.02 o
  -4   7   8        3.57        3.71      1.25 o
  -3   7   8        0.00        0.56      1.07 o
  -2   7   8        9.21       11.18      1.29 o
  -1   7   8        0.38        0.31      0.94 o
   0   7   8        5.07        4.41      1.48 o
   0 -10   9        0.27        0.79      0.84 o
   1 -10   9        9.34       12.25      1.90 o
   3 -10   9       29.66       34.34      2.60 o
  -1  -9   9        1.71        0.42      0.79 o
   0  -9   9        6.36        4.04      1.62 o
   1  -9   9      104.96      108.16      2.74 o
   2  -9   9        4.23        6.46      2.16 o
   3  -9   9        8.33        9.49      1.32 o
   4  -9   9        1.64        1.13      0.44 o
   5  -9   9        0.39        0.40      0.61 o
  -2  -8   9       38.93       38.56      1.67 o
   0  -8   9        0.51        0.14      0.74 o
   1  -8   9        0.37        0.30      0.28 o
   2  -8   9       33.54       29.12      0.61 o
   3  -8   9      101.88       93.31      1.24 o
   4  -8   9       11.07        9.64      1.20 o
   5  -8   9       23.63       21.22      0.87 o
   6  -8   9        1.22        1.91      0.98 o
  -3  -7   9        6.96        2.00      1.72 o
  -2  -7   9        0.35        0.93      0.88 o
  -1  -7   9       14.32       18.24      1.25 o
   0  -7   9        0.10        0.17      0.39 o
   1  -7   9        2.33        1.68      0.32 o
   2  -7   9        0.05       -0.05      0.22 o
   3  -7   9       27.65       29.49      1.15 o
   4  -7   9       15.88       16.58      0.53 o
   5  -7   9        3.15        3.42      0.47 o
   6  -7   9       12.53        9.53      0.89 o
  -5  -6   9        3.74        4.04      1.21 o
  -4  -6   9       14.08       18.70      1.48 o
  -3  -6   9       52.82       40.38      2.02 o
  -2  -6   9        0.05        0.51      0.79 o
  -1  -6   9       15.59       19.12      2.00 o
   0  -6   9      208.74      210.66      4.22 o
   1  -6   9       58.57       56.61      2.25 o
   2  -6   9       43.85       43.14      0.61 o
   3  -6   9       43.96       46.63      0.88 o
   4  -6   9        0.52        0.64      0.38 o
   5  -6   9        0.86        0.51      0.45 o
   6  -6   9        1.05        1.11      0.61 o
  -6  -5   9        8.58        9.79      1.48 o
  -5  -5   9       13.19       10.29      1.51 o
  -4  -5   9       64.30       60.26      4.76 o
  -3  -5   9        0.35       -0.05      1.35 o
  -2  -5   9       40.22       40.74      1.58 o
  -1  -5   9        2.63        3.06      0.88 o
   0  -5   9       56.88       53.53      1.30 o
   1  -5   9      151.45      141.23      1.59 o
   2  -5   9       54.64       53.35      0.71 o
   3  -5   9        2.56        2.32      0.33 o
   4  -5   9        1.46        0.97      0.34 o
   5  -5   9        8.14        9.90      0.64 o
   6  -5   9       17.10       18.58      1.30 o
   7  -5   9        3.11        3.27      0.73 o
  -7  -4   9        5.46        5.07      0.63 o
  -6  -4   9       14.84       14.07      0.55 o
  -5  -4   9        2.83        1.63      0.37 o
  -4  -4   9        3.30        3.76      0.31 o
  -3  -4   9        6.68        5.38      1.07 o
  -2  -4   9        8.79        6.08      1.72 o
  -1  -4   9      423.36      400.49      7.33 o
   0  -4   9      120.51      113.33      1.82 o
   1  -4   9       66.05       64.87      0.59 o
   2  -4   9        0.23        0.39      0.21 o
   3  -4   9       31.51       30.12      0.62 o
   4  -4   9        0.31        0.33      0.39 o
   5  -4   9        3.09        4.50      0.72 o
   6  -4   9        0.01        0.29      0.54 o
   7  -4   9        1.43        2.31      0.69 o
  -7  -3   9       23.85       21.59      0.64 o
  -6  -3   9        4.95        7.87      0.47 o
  -5  -3   9        9.33        8.85      0.44 o
  -4  -3   9        6.51        5.82      0.55 o
  -3  -3   9       11.53       16.43      1.21 o
  -2  -3   9      100.52       84.87      2.13 o
  -1  -3   9        4.62        6.03      0.93 o
   0  -3   9       21.17       20.97      1.14 o
   1  -3   9        2.78        4.39      0.40 o
   2  -3   9      341.38      314.85      2.61 o
   3  -3   9        2.43        2.26      0.49 o
   4  -3   9        5.82        7.47      1.04 o
   5  -3   9       27.61       28.02      0.76 o
   6  -3   9        0.00        0.19      0.53 o
   7  -3   9        0.15       -0.02      0.57 o
  -8  -2   9        2.18        1.42      0.57 o
  -7  -2   9        1.76        1.18      0.39 o
  -6  -2   9        6.70        6.35      0.39 o
  -5  -2   9       42.21       44.15      0.88 o
  -4  -2   9       13.66       14.82      0.31 o
  -3  -2   9        2.30        1.73      0.22 o
  -2  -2   9       55.71       55.12      1.62 o
  -1  -2   9        0.00       -0.37      0.60 o
   0  -2   9        5.18        4.43      0.25 o
   1  -2   9       75.32       74.10      2.54 o
   2  -2   9       97.96       93.19      1.38 o
   3  -2   9       43.26       43.36      0.79 o
   4  -2   9       17.62       21.66      0.89 o
   5  -2   9       25.96       26.96      0.91 o
   6  -2   9       66.34       69.21      1.46 o
  -8  -1   9        2.55        2.54      0.64 o
  -7  -1   9        1.30        1.04      0.69 o
  -6  -1   9        0.44        0.18      0.70 o
  -5  -1   9       17.03       14.52      0.52 o
  -4  -1   9        7.16        7.80      0.43 o
  -3  -1   9       22.67       21.13      0.63 o
  -2  -1   9        0.74        0.10      0.21 o
  -1  -1   9        3.46        2.77      0.23 o
   0  -1   9       50.00       49.54      0.69 o
   1  -1   9        2.78        4.74      0.42 o
   2  -1   9        0.07        0.25      0.47 o
   3  -1   9      116.04      106.48      1.98 o
   4  -1   9        2.96        3.15      0.66 o
   5  -1   9       15.18       15.61      0.74 o
   6  -1   9        0.74       -0.03      0.57 o
  -8   0   9        0.47        0.20      0.57 o
  -7   0   9        9.31       10.40      0.98 o
  -6   0   9       36.64       31.53      0.95 o
  -5   0   9      109.16      103.49      1.50 o
  -4   0   9        0.00       -0.04      0.25 o
  -3   0   9        0.43        0.99      0.46 o
  -2   0   9       64.62       71.75      0.85 o
  -1   0   9        6.20        8.05      0.91 o
   0   0   9      146.30      137.94      1.26 o
   1   0   9        7.24        7.76      0.42 o
   2   0   9       24.04       28.58      0.92 o
   3   0   9       13.44       10.94      0.83 o
   4   0   9       58.88       53.61      1.15 o
   5   0   9        0.08        0.41      0.48 o
   6   0   9        0.00        0.25      0.63 o
  -8   1   9       23.42       24.23      0.92 o
  -7   1   9        0.55        0.31      0.53 o
  -6   1   9        4.17        2.48      0.44 o
  -5   1   9       18.03       19.44      0.70 o
  -4   1   9        0.40        0.38      0.28 o
  -3   1   9       65.54       68.25      1.20 o
  -2   1   9        2.54        2.91      0.46 o
  -1   1   9       69.26       76.65      0.90 o
   0   1   9       26.53       25.35      0.44 o
   1   1   9       71.84       63.99      3.02 o
   2   1   9        1.38        0.15      0.43 o
   3   1   9        2.85        2.77      0.54 o
   4   1   9        8.20       10.76      0.73 o
   5   1   9        1.18        1.62      0.53 o
  -8   2   9        0.52        0.54      0.69 o
  -7   2   9        1.12        1.97      0.54 o
  -6   2   9        0.00        0.12      0.39 o
  -5   2   9       20.46       21.43      2.62 o
  -4   2   9        6.55        5.69      0.39 o
  -3   2   9       23.60       20.38      0.88 o
  -2   2   9       34.90       32.93      0.86 o
  -1   2   9        0.15       -0.03      0.39 o
   0   2   9        8.21        4.35      0.44 o
   1   2   9        1.44        4.42      1.02 o
   2   2   9        8.60       11.20      1.81 o
   3   2   9       49.94       50.75      1.34 o
   4   2   9        1.65        0.59      0.72 o
   5   2   9        0.36        1.33      1.23 o
  -8   3   9        0.82       -0.12      0.56 o
  -7   3   9        2.09        1.93      0.72 o
  -6   3   9       19.60       22.56      0.84 o
  -5   3   9       36.15       38.24      0.88 o
  -4   3   9       52.32       44.63      0.91 o
  -3   3   9        8.84        7.51      0.84 o
  -2   3   9        9.91       10.65      0.48 o
  -1   3   9       10.22        9.71      1.05 o
   0   3   9       66.56       66.54      2.85 o
   1   3   9       60.70       60.42      0.90 o
   2   3   9        1.82        1.10      0.38 o
   3   3   9       10.44       12.09      1.46 o
   4   3   9        2.94        5.08      3.29 o
  -7   4   9        3.05        2.16      1.09 o
  -6   4   9       31.56       33.60      1.05 o
  -5   4   9       30.76       31.36      0.72 o
  -4   4   9       15.08       15.33      1.25 o
  -3   4   9        1.78        1.09      0.30 o
  -2   4   9        1.02        1.51      0.38 o
  -1   4   9       15.16       18.38      1.03 o
   0   4   9       21.03       20.54      0.90 o
   1   4   9        4.40        5.44      0.93 o
   2   4   9        1.75        2.99      0.79 o
   3   4   9        4.04        4.50      1.44 o
  -7   5   9        4.55        4.15      0.79 o
  -6   5   9        0.12        0.59      0.40 o
  -5   5   9        0.15        0.38      0.42 o
  -4   5   9        0.21        0.30      0.26 o
  -3   5   9        0.04        0.10      0.26 o
  -2   5   9        0.00        0.23      0.72 o
  -1   5   9        0.40       -0.14      0.69 o
   0   5   9        2.22        2.90      0.91 o
   1   5   9        2.62        1.43      1.31 o
   2   5   9        0.29        0.19      0.93 o
  -6   6   9        0.11        0.55      0.91 o
  -5   6   9        0.00        0.93      0.97 o
  -4   6   9       10.73       12.48      2.23 o
  -3   6   9        0.95        0.65      0.93 o
  -2   6   9        4.81        9.68      4.25 o
  -1   6   9        1.50        1.72      0.77 o
   0   6   9        0.91        0.84      0.77 o
  -1  -9  10       14.00       17.31      1.39 o
   0  -9  10       10.92        8.77      2.04 o
   1  -9  10        1.86        2.23      1.02 o
   2  -9  10       17.11       22.43      1.07 o
   3  -9  10       13.47       14.11      1.48 o
   4  -9  10        7.50        5.57      2.23 o
  -1  -8  10        7.32        7.42      1.16 o
   0  -8  10       59.78       58.19      2.04 o
   1  -8  10        2.38        3.57      1.86 o
   2  -8  10        2.17        1.55      0.69 o
   3  -8  10        8.85        6.54      0.81 o
   4  -8  10      111.22      105.14      1.64 o
   5  -8  10        0.18        0.16      0.38 o
  -3  -7  10       28.27       27.42      1.72 o
  -2  -7  10        0.85        0.84      0.93 o
  -1  -7  10       12.02       16.80      1.35 o
   0  -7  10        5.51        5.20      1.07 o
   1  -7  10        2.30        2.82      0.72 o
   2  -7  10        0.02       -0.27      0.31 o
   3  -7  10        1.32        0.62      0.30 o
   4  -7  10        4.16        4.82      1.01 o
   5  -7  10        1.59        1.94      0.45 o
  -4  -6  10        5.47        3.43      2.09 o
  -3  -6  10        1.38        0.60      1.72 o
  -2  -6  10       10.19        7.66      1.16 o
  -1  -6  10       29.40       26.08      1.48 o
   0  -6  10        2.85        2.00      1.62 o
   1  -6  10       12.48       11.07      1.28 o
   2  -6  10        5.95        6.33      0.31 o
   3  -6  10       15.27       15.23      0.58 o
   4  -6  10        0.05       -0.14      0.45 o
   5  -6  10        6.71        5.76      0.71 o
   6  -6  10        0.00        0.26      0.58 o
  -5  -5  10        0.26       -0.23      1.02 o
  -4  -5  10       11.90        7.89      1.39 o
  -3  -5  10        4.85        7.75      1.21 o
  -2  -5  10        9.29        7.89      1.16 o
  -1  -5  10       35.88       31.18      1.53 o
   0  -5  10       20.82       22.23      1.35 o
   1  -5  10       20.84       24.93      1.21 o
   2  -5  10       10.03       11.06      0.44 o
   3  -5  10       33.01       31.11      0.96 o
   4  -5  10       44.68       36.57      0.78 o
   5  -5  10        1.23        1.35      0.71 o
   6  -5  10        0.11        0.48      0.61 o
  -6  -4  10        4.70        4.96      1.39 o
  -5  -4  10        0.02        0.60      1.02 o
  -4  -4  10        0.28        0.32      0.93 o
  -3  -4  10       16.54       21.16      1.39 o
  -2  -4  10       26.43       28.03      1.44 o
  -1  -4  10        8.06       11.41      1.16 o
   0  -4  10       71.23       69.39      1.46 o
   1  -4  10       36.25       40.20      4.28 o
   2  -4  10        9.36        8.03      0.29 o
   3  -4  10        9.02        8.94      0.58 o
   4  -4  10       10.55       11.74      0.48 o
   5  -4  10        1.33        1.22      0.49 o
   6  -4  10       21.38       22.92      1.10 o
  -6  -3  10        0.12        0.45      0.49 o
  -5  -3  10        2.51        2.32      0.37 o
  -4  -3  10       39.53       42.09      2.83 o
  -3  -3  10        3.99        2.60      1.62 o
  -2  -3  10        7.53        6.22      1.02 o
  -1  -3  10      195.65      185.84      3.71 o
   0  -3  10       10.20       10.05      0.91 o
   1  -3  10       62.61       65.14      1.25 o
   2  -3  10        9.29       10.69      0.57 o
   3  -3  10       13.74       16.93      0.57 o
   4  -3  10        0.02       -0.16      0.35 o
   5  -3  10        4.80        5.57      0.55 o
   6  -3  10        0.92        0.67      0.59 o
  -7  -2  10        1.60        1.16      0.36 o
  -6  -2  10        2.93        1.82      0.36 o
  -5  -2  10        7.09        7.14      0.27 o
  -4  -2  10       25.84       20.92      1.30 o
  -3  -2  10       27.83       29.05      2.23 o
  -2  -2  10        6.54        7.15      0.93 o
  -1  -2  10       46.72       47.98      1.53 o
   0  -2  10        0.05       -0.06      0.19 o
   1  -2  10       13.16       10.95      0.52 o
   2  -2  10        0.45        0.60      0.36 o
   3  -2  10       56.88       54.37      1.00 o
   4  -2  10        0.13        0.24      0.48 o
   5  -2  10      147.42      138.63      2.07 o
   6  -2  10        3.13        1.58      0.60 o
  -7  -1  10        0.52        0.13      0.41 o
  -6  -1  10        0.61        0.42      0.36 o
  -5  -1  10        5.46        5.65      0.38 o
  -4  -1  10       22.43       20.26      1.37 o
  -3  -1  10       23.94       21.25      1.62 o
  -2  -1  10      179.54      184.69      1.66 o
  -1  -1  10       26.25       29.25      0.70 o
   0  -1  10       74.38       75.80      0.77 o
   1  -1  10       44.41       44.52      0.92 o
   2  -1  10       12.17       13.39      0.79 o
   3  -1  10       18.62       15.91      1.21 o
   4  -1  10       20.58       23.62      1.17 o
   5  -1  10       16.69       17.73      0.77 o
  -8   0  10        1.31        1.61      0.87 o
  -7   0  10        8.78        8.34      0.65 o
  -6   0  10        3.65        2.51      0.51 o
  -5   0  10        4.00        4.49      0.52 o
  -4   0  10        5.58        4.45      0.32 o
  -3   0  10        0.04        0.22      0.35 o
  -2   0  10       63.33       58.48      0.86 o
  -1   0  10       21.24       18.63      0.59 o
   0   0  10       27.75       26.78      0.55 o
   1   0  10       37.04       30.49      0.93 o
   2   0  10       26.15       25.90      0.79 o
   3   0  10        0.59        1.27      0.65 o
   4   0  10        8.21       10.77      1.21 o
   5   0  10        3.22        3.92      0.59 o
  -8   1  10        0.28        0.46      1.16 o
  -7   1  10       24.13       20.65      1.23 o
  -6   1  10       22.80       21.11      0.81 o
  -5   1  10        8.46       10.01      0.47 o
  -4   1  10        0.00        0.51      0.65 o
  -3   1  10       81.24       72.53      2.58 o
  -2   1  10      253.65      241.01      3.00 o
  -1   1  10        0.05        0.60      0.28 o
   0   1  10        1.82        1.46      0.31 o
   1   1  10       26.05       26.75      0.67 o
   2   1  10        3.17        4.47      1.42 o
   3   1  10       24.11       25.94      1.46 o
   4   1  10        0.69        0.71      0.54 o
  -7   2  10       13.57       14.29      1.00 o
  -6   2  10        0.11        0.07      0.39 o
  -5   2  10       17.01       18.26      1.18 o
  -4   2  10       10.56       10.69      0.57 o
  -3   2  10       18.43       18.71      0.74 o
  -2   2  10       31.97       32.10      1.40 o
  -1   2  10       36.04       34.54      0.68 o
   0   2  10       19.19       22.58      1.48 o
   1   2  10       14.07       15.44      1.18 o
   2   2  10       16.58       16.69      0.67 o
   3   2  10        0.46        0.58      0.81 o
   4   2  10       17.39       18.82      2.25 o
  -7   3  10       26.47       29.54      2.39 o
  -6   3  10        5.74        5.03      0.49 o
  -5   3  10        0.33        0.30      0.40 o
  -4   3  10       16.55       19.67      1.62 o
  -3   3  10        1.62        0.73      0.47 o
  -2   3  10        0.27        0.32      0.30 o
  -1   3  10       12.25       13.60      0.58 o
   0   3  10        0.00        0.49      0.51 o
   1   3  10       16.90       19.82      1.74 o
   2   3  10       17.57       19.11      1.29 o
   3   3  10        5.82        7.76      0.86 o
  -7   4  10       18.68       21.89      1.74 o
  -6   4  10        5.88        8.77      1.04 o
  -5   4  10        2.46        4.85      1.04 o
  -4   4  10        0.55        0.32      0.49 o
  -3   4  10        1.13        1.18      0.44 o
  -2   4  10        2.40        3.33      1.24 o
  -1   4  10        1.82        3.04      0.64 o
   0   4  10        0.35        1.00      0.75 o
   1   4  10        3.17        2.96      0.93 o
   2   4  10        6.18       13.10      2.71 o
  -6   5  10        0.18        0.45      0.44 o
  -5   5  10        0.01        0.08      0.58 o
  -4   5  10       12.52       13.36      1.30 o
  -3   5  10       29.81       35.59      1.62 o
  -2   5  10        0.09        0.30      0.63 o
  -1   5  10        0.00       -0.30      0.62 o
   0   5  10        0.19        0.31      0.65 o
   1   5  10        0.02        1.07      1.16 o
  -4   6  10        0.09        0.09      1.53 o
  -3   6  10        0.14        0.31      0.67 o
  -2   6  10        0.03        0.64      0.72 o
  -1  -9  11        6.76        6.64      2.23 o
   0  -9  11        1.98        2.46      1.07 o
   1  -9  11        2.66        2.92      1.11 o
   2  -9  11       20.90       27.62      1.26 o
  -1  -8  11        0.21        1.02      1.02 o
   0  -8  11       41.37       45.66      2.00 o
   1  -8  11       46.78       50.67      3.20 o
   2  -8  11        0.07        0.66      0.89 o
   3  -8  11        7.35        4.22      1.30 o
   4  -8  11        0.97        0.14      1.02 o
  -3  -7  11      107.80      110.39      4.69 o
  -2  -7  11       21.81       22.41      2.60 o
  -1  -7  11       21.80       25.06      1.62 o
   0  -7  11        0.05        1.30      1.02 o
   1  -7  11       21.25       20.02      1.08 o
   2  -7  11        0.10        0.38      0.67 o
   3  -7  11        7.08        8.21      1.35 o
   4  -7  11        0.39        0.36      0.58 o
   5  -7  11        0.78        2.39      1.68 o
  -4  -6  11        3.42        2.04      1.25 o
  -3  -6  11        7.63        9.37      1.39 o
  -2  -6  11        7.59        5.29      1.16 o
  -1  -6  11       13.38       15.31      2.27 o
   0  -6  11       51.26       51.55      1.95 o
   1  -6  11        2.98        4.12      0.80 o
   2  -6  11        6.90        7.78      1.07 o
   3  -6  11        9.30        9.81      0.54 o
   4  -6  11       17.84       20.07      0.68 o
   5  -6  11        2.56        1.60      0.43 o
  -5  -5  11        3.84        3.90      1.39 o
  -4  -5  11       23.85       24.73      1.76 o
  -3  -5  11        1.68        2.27      1.11 o
  -2  -5  11        7.55        5.89      1.16 o
  -1  -5  11       31.03       31.92      1.62 o
   0  -5  11       18.43       15.87      1.35 o
   1  -5  11        1.57        3.14      0.72 o
   2  -5  11       26.00       24.02      0.42 o
   3  -5  11       27.48       24.85      1.05 o
   4  -5  11        7.49        7.96      0.75 o
   5  -5  11        3.99        4.61      0.57 o
  -6  -4  11        3.61        2.27      1.35 o
  -5  -4  11        0.01        0.09      1.67 o
  -4  -4  11       14.57       16.29      2.51 o
  -3  -4  11       30.93       31.27      2.69 o
  -2  -4  11       12.21       13.04      1.30 o
  -1  -4  11       19.03       18.00      1.35 o
   0  -4  11       10.01       11.74      1.21 o
   1  -4  11       18.91       17.64      1.13 o
   2  -4  11       82.66       78.75      1.65 o
   3  -4  11        1.07        0.69      0.44 o
   4  -4  11        2.28        2.05      0.46 o
   5  -4  11        0.03        0.02      0.36 o
  -6  -3  11        0.02       -0.19      1.76 o
  -5  -3  11        0.00        0.46      1.02 o
  -4  -3  11        0.23        0.00      0.84 o
  -3  -3  11        2.98        2.69      1.02 o
  -2  -3  11       52.35       52.48      1.90 o
  -1  -3  11       40.20       37.40      1.58 o
   0  -3  11        0.29       -0.19      0.52 o
   1  -3  11       17.33       16.00      0.37 o
   2  -3  11        0.23        0.70      0.37 o
   3  -3  11        6.55        6.68      0.46 o
   4  -3  11       11.22       10.77      0.66 o
   5  -3  11        0.75        1.18      0.47 o
  -7  -2  11        1.97        5.10      1.44 o
  -6  -2  11       10.31       11.37      1.53 o
  -5  -2  11        3.53        1.42      1.09 o
  -4  -2  11        0.40        0.61      0.70 o
  -3  -2  11       73.36       73.82      3.16 o
  -2  -2  11        3.33        4.18      0.97 o
   0  -2  11        0.13       -0.07      0.21 o
   1  -2  11        1.60        0.96      0.36 o
   2  -2  11        0.33        0.13      0.39 o
   3  -2  11       10.78       12.72      0.86 o
   4  -2  11       24.15       26.45      0.84 o
   5  -2  11       29.91       32.65      1.13 o
  -7  -1  11        1.27        0.70      0.51 o
  -6  -1  11       36.65       35.56      1.44 o
  -5  -1  11       26.37       23.40      0.60 o
  -4  -1  11        5.24        5.75      0.53 o
  -3  -1  11        8.99       10.01      0.98 o
  -2  -1  11      146.22      139.07      1.24 o
  -1  -1  11       57.64       53.59      0.67 o
   0  -1  11        6.41        6.16      0.36 o
   1  -1  11       32.82       33.48      0.69 o
   2  -1  11       36.05       37.32      1.02 o
   3  -1  11        0.01        0.57      0.49 o
   4  -1  11        0.02        0.05      0.85 o
   5  -1  11        2.02        3.07      0.66 o
  -7   0  11        0.24       -0.25      0.45 o
  -6   0  11        6.10        7.49      0.42 o
  -5   0  11        0.04        0.04      0.30 o
  -4   0  11        3.28        3.80      0.40 o
  -3   0  11        4.83        4.81      0.45 o
  -2   0  11      146.08      146.09      1.54 o
  -1   0  11       75.56       78.62      1.32 o
   0   0  11        3.81        4.54      0.48 o
   1   0  11        4.30        4.18      0.38 o
   2   0  11        3.57        4.73      1.11 o
   3   0  11        6.72        9.32      1.14 o
   4   0  11        1.27        0.65      0.97 o
  -7   1  11        2.09        3.33      0.70 o
  -6   1  11       26.15       23.05      0.66 o
  -5   1  11        3.72        4.91      0.41 o
  -4   1  11        0.16        0.50      0.49 o
  -3   1  11       51.64       51.84      1.48 o
  -2   1  11        0.11        0.49      0.36 o
  -1   1  11       12.50       12.42      1.34 o
   0   1  11        0.87        0.79      0.43 o
   1   1  11       13.40       11.83      0.66 o
   2   1  11       16.24       12.31      0.79 o
   3   1  11        6.81       10.62      1.09 o
   4   1  11        1.73        3.18      0.73 o
  -7   2  11        2.80        4.65      1.50 o
  -6   2  11       12.86       13.87      0.91 o
  -5   2  11       12.62       17.96      2.99 o
  -4   2  11        0.24       -0.22      0.45 o
  -3   2  11       16.62       12.24      0.97 o
  -2   2  11        8.36        8.53      0.69 o
  -1   2  11        1.42        1.05      0.36 o
   0   2  11        5.28        5.21      1.11 o
   1   2  11        0.02        0.18      0.60 o
   2   2  11        0.18        0.54      0.41 o
   3   2  11       10.72       13.53      1.48 o
  -6   3  11        0.00        0.00      0.36 o
  -5   3  11        0.17        0.02      0.47 o
  -4   3  11        2.34        2.69      0.57 o
  -3   3  11        0.87        0.22      0.41 o
  -2   3  11       15.23       18.84      0.58 o
  -1   3  11        0.06        0.26      0.31 o
   0   3  11        1.83        1.75      0.70 o
   1   3  11        2.08        1.27      0.78 o
   2   3  11        2.45        2.63      0.93 o
  -5   4  11        0.00        0.46      0.57 o
  -4   4  11        5.43        7.77      0.84 o
  -3   4  11       12.85       16.24      1.09 o
  -2   4  11        0.55        0.93      0.69 o
  -1   4  11       48.05       52.56      1.60 o
   0   4  11        4.54        5.71      2.20 o
   1   4  11        0.01        0.15      0.74 o
  -4   5  11        9.30        8.82      1.21 o
  -3   5  11        0.00       -0.53      0.76 o
  -2   5  11        4.73        3.06      0.89 o
  -1  -8  12        0.00       -0.32      1.76 o
   0  -8  12        0.12       -0.05      1.62 o
   1  -8  12        0.11        1.76      1.16 o
   2  -8  12        0.00        0.49      0.75 o
   3  -8  12        0.01        0.93      1.16 o
  -2  -7  12        0.43        1.30      1.16 o
  -1  -7  12       60.80       74.06      2.55 o
   0  -7  12        7.60       10.39      1.39 o
   1  -7  12        5.05        6.82      2.23 o
   2  -7  12        0.46        0.86      0.77 o
   3  -7  12        8.01       13.78      1.58 o
   4  -7  12        4.20        2.04      1.25 o
  -4  -6  12        9.86       10.90      1.58 o
  -3  -6  12       18.08       18.75      2.78 o
  -2  -6  12        2.40        2.13      1.16 o
  -1  -6  12        4.78        3.99      1.25 o
   0  -6  12       25.73       30.11      1.72 o
   1  -6  12        2.78        3.51      1.18 o
   2  -6  12       11.30       10.65      1.00 o
   3  -6  12        1.86        1.67      1.16 o
   4  -6  12        0.17        0.74      1.11 o
  -5  -5  12        1.62        0.93      2.13 o
  -4  -5  12        0.13       -0.42      1.11 o
  -3  -5  12       13.79       16.57      1.53 o
  -2  -5  12        0.37        0.79      1.76 o
  -1  -5  12        2.41        2.83      1.11 o
   0  -5  12        0.00        1.25      1.02 o
   1  -5  12       15.67       15.04      1.23 o
   2  -5  12        3.75        5.00      1.04 o
   3  -5  12        5.85        5.34      2.13 o
   4  -5  12       13.32       12.22      1.35 o
  -5  -4  12        1.31        1.35      1.21 o
  -4  -4  12        7.96        8.63      1.39 o
  -3  -4  12        3.39        3.29      1.16 o
  -2  -4  12        0.05       -0.09      0.88 o
  -1  -4  12        1.27        0.93      0.97 o
   0  -4  12        4.54        4.08      1.11 o
   1  -4  12        0.32        0.35      0.76 o
   2  -4  12        2.03        1.47      0.39 o
   3  -4  12        2.10        2.86      0.51 o
   4  -4  12        7.52        8.66      0.46 o
  -6  -3  12        0.28       -0.28      1.16 o
  -5  -3  12        7.62        9.47      1.48 o
  -4  -3  12        5.96        9.84      1.30 o
  -3  -3  12        5.37        4.04      1.16 o
  -2  -3  12        0.02        0.14      1.44 o
  -1  -3  12      164.36      155.91      3.62 o
   0  -3  12       93.19       94.43      3.76 o
   1  -3  12       19.58       18.75      0.40 o
   2  -3  12        3.15        2.72      0.54 o
   3  -3  12        0.02       -0.14      0.37 o
   4  -3  12        0.06        0.30      0.36 o
  -6  -2  12        5.96        8.17      1.44 o
  -5  -2  12        3.56        2.64      1.11 o
  -4  -2  12        4.92        4.73      1.16 o
  -3  -2  12       50.72       52.25      1.95 o
  -2  -2  12       17.60       12.85      2.09 o
  -1  -2  12       72.98       77.68      2.27 o
   0  -2  12       46.39       47.62      1.00 o
   1  -2  12        0.59        0.37      0.25 o
   2  -2  12       20.14       19.33      0.90 o
   3  -2  12        4.64        4.91      0.77 o
   4  -2  12        1.72        0.83      0.74 o
  -6  -1  12        1.15        1.44      1.11 o
  -5  -1  12       13.70       15.92      1.44 o
  -4  -1  12        9.93        7.30      0.68 o
  -3  -1  12       23.55       22.93      0.65 o
  -2  -1  12       70.01       70.03      1.66 o
  -1  -1  12       55.06       57.68      0.87 o
   0  -1  12        0.91        0.74      0.28 o
   1  -1  12       18.26       20.57      0.54 o
   2  -1  12        0.80        0.61      0.59 o
   3  -1  12        0.04        0.50      0.50 o
   4  -1  12        7.37        8.20      0.77 o
  -6   0  12        5.64        7.19      1.25 o
  -5   0  12       12.90       14.12      0.79 o
  -4   0  12        0.10        0.11      0.31 o
  -3   0  12        0.02        0.31      0.26 o
  -2   0  12       30.43       28.00      0.83 o
  -1   0  12        2.33        4.15      0.45 o
   0   0  12       50.84       51.81      0.97 o
   1   0  12       10.43        9.36      0.97 o
   2   0  12        2.79        1.24      0.55 o
   3   0  12        0.12        0.66      0.67 o
  -6   1  12        6.25        8.48      1.41 o
  -5   1  12        0.27        0.11      0.39 o
  -4   1  12        9.02       11.83      0.55 o
  -3   1  12        0.94        0.59      0.35 o
  -2   1  12        7.14        9.93      0.41 o
  -1   1  12        1.29        0.45      0.35 o
   0   1  12        0.06       -0.03      0.28 o
   1   1  12        0.56        0.14      0.70 o
   2   1  12        0.02       -0.07      0.35 o
   3   1  12        0.27       -0.42      0.88 o
  -6   2  12        4.69        3.59      0.59 o
  -5   2  12        2.96        2.21      0.66 o
  -4   2  12        8.95        7.39      4.20 o
  -3   2  12        1.20       -0.03      0.28 o
  -2   2  12        0.25        0.08      0.32 o
  -1   2  12        4.00        1.98      0.42 o
   0   2  12        3.11        3.03      0.69 o
   1   2  12       19.33       22.85      2.18 o
   2   2  12        2.49        2.36      0.52 o
  -5   3  12        0.45        0.74      0.46 o
  -4   3  12        0.56       -0.04      0.63 o
  -3   3  12       10.07        9.16      0.64 o
  -2   3  12        2.87        4.33      0.80 o
  -1   3  12       11.30       12.78      0.75 o
   0   3  12        0.05       -0.11      0.63 o
  -3   4  12        0.63        0.60      0.54 o
  -2   4  12        1.17        1.10      0.75 o
  -2  -7  13        0.00        0.79      2.00 o
  -1  -7  13        6.09        7.84      2.55 o
   0  -7  13        5.64        7.66      2.51 o
   1  -7  13        0.88        0.56      1.11 o
   2  -7  13        2.57        4.04      0.97 o
  -3  -6  13        1.37        1.25      1.25 o
  -2  -6  13       20.96       21.25      1.76 o
  -1  -6  13        0.00       -0.23      1.02 o
   0  -6  13        2.71        0.84      1.95 o
   1  -6  13        0.32       -1.11      1.11 o
   2  -6  13        1.83        2.35      0.90 o
   3  -6  13        1.38        1.39      1.25 o
  -4  -5  13        4.71        6.73      1.48 o
  -3  -5  13        0.37        0.32      1.07 o
  -2  -5  13        2.11        2.41      1.21 o
  -1  -5  13       15.08       18.75      1.62 o
   0  -5  13        8.89        6.31      2.27 o
   1  -5  13        6.47        6.90      1.21 o
   2  -5  13        0.90        1.44      0.79 o
   3  -5  13       21.24       28.40      1.90 o
  -4  -4  13        0.10       -0.37      1.07 o
  -3  -4  13        2.78        3.43      1.21 o
  -2  -4  13        1.87        1.53      1.07 o
  -1  -4  13       40.06       45.33      2.00 o
   0  -4  13       34.77       38.05      1.90 o
   1  -4  13       11.17        9.70      1.16 o
   2  -4  13        0.20       -0.42      0.79 o
   3  -4  13        7.41        8.54      1.39 o
  -5  -3  13        7.50        6.22      1.44 o
  -4  -3  13        1.15        2.13      1.16 o
  -3  -3  13        1.37        2.97      1.16 o
  -2  -3  13        4.80        6.03      1.25 o
  -1  -3  13       86.86       81.43      3.80 o
   0  -3  13        1.05        0.88      0.97 o
   1  -3  13        0.00        0.64      0.80 o
   2  -3  13        0.01        0.19      0.88 o
   3  -3  13        1.09        0.63      0.59 o
  -5  -2  13        0.55        1.25      1.11 o
  -4  -2  13        2.46        1.35      1.02 o
  -3  -2  13       10.43        9.14      1.30 o
  -2  -2  13       81.10       80.55      2.46 o
  -1  -2  13       78.02       76.89      2.32 o
   0  -2  13       17.43       15.96      1.30 o
   1  -2  13        1.40        2.14      0.69 o
   2  -2  13        4.08        4.29      0.48 o
   3  -2  13        8.00        7.71      0.67 o
  -5  -1  13        3.82        4.36      1.16 o
  -4  -1  13       11.91        9.14      1.25 o
  -3  -1  13        0.01       -0.23      0.79 o
  -2  -1  13       13.19       14.38      2.00 o
  -1  -1  13        0.53        0.56      0.79 o
   0  -1  13        0.89        1.06      0.30 o
   1  -1  13        0.97        0.77      0.28 o
   2  -1  13       24.57       24.76      0.63 o
   3  -1  13        8.44        6.54      1.48 o
  -5   0  13        2.33        3.02      1.07 o
  -4   0  13        1.13        1.48      0.88 o
  -3   0  13        0.02       -0.65      0.79 o
  -2   0  13        1.89        1.85      0.43 o
  -1   0  13        0.60        0.94      0.27 o
   0   0  13        0.86        1.23      0.38 o
   1   0  13       14.69       14.53      1.44 o
   2   0  13        5.42        4.06      0.64 o
  -5   1  13        3.28        3.85      1.67 o
  -4   1  13        0.01        0.28      0.32 o
  -3   1  13        1.45        1.38      0.36 o
  -2   1  13        5.66        6.80      0.39 o
  -1   1  13        1.62        0.93      0.37 o
   0   1  13       10.99       13.06      1.04 o
   1   1  13        1.30        0.44      0.47 o
  -4   2  13        1.63        2.44      1.13 o
  -3   2  13        0.69        0.37      0.35 o
  -2   2  13        0.92        1.36      0.47 o
  -1   2  13        0.61        0.55      0.39 o
   0   2  13       29.49       27.28      2.32 o
  -1  -6  14        8.18       16.15      1.72 o
   0  -6  14        7.45        8.17      1.58 o
   1  -6  14        0.18        0.28      1.11 o
  -1  -5  14        0.11        1.02      1.16 o
   0  -5  14       45.41       47.89      2.32 o
   1  -5  14        0.30        0.97      1.16 o
  -3  -4  14       15.09       20.79      2.92 o
  -2  -4  14        5.53        3.99      2.23 o
  -1  -4  14       22.75       24.78      1.81 o
   0  -4  14       46.46       43.66      2.18 o
   1  -4  14        0.49        0.23      1.72 o
   2  -4  14        2.45        2.97      1.25 o
  -4  -3  14        0.35        0.23      1.81 o
  -3  -3  14       14.27       16.43      2.55 o
  -2  -3  14        6.56        5.43      2.18 o
  -1  -3  14       16.84       18.00      1.53 o
   0  -3  14       17.84       19.77      2.64 o
   1  -3  14        2.50        2.78      1.11 o
   2  -3  14        1.18        1.72      1.07 o
  -4  -2  14        1.80        1.25      1.86 o
  -3  -2  14        3.02        2.55      1.11 o
  -2  -2  14        4.30        4.13      1.16 o
  -1  -2  14        8.68        9.56      1.30 o
   0  -2  14        0.54        0.88      0.93 o
   1  -2  14        0.44        0.79      0.93 o
  -4  -1  14       24.55       26.22      1.62 o
  -3  -1  14       14.97       15.08      1.35 o
  -2  -1  14        7.19        9.79      1.16 o
  -1  -1  14        0.09        0.79      0.88 o
   0  -1  14        1.56        1.30      1.48 o
  -4   0  14       15.64       19.40      1.39 o
  -3   0  14        5.44        4.55      1.72 o
  -2   0  14        1.72        2.23      0.88 o
  -1   0  14        1.15        1.58      1.39 o
   0   0  14        3.78        3.53      0.88 o
  -2   1  14        5.62        8.31      0.93 o
 
